# Supplementary material for: Visceral adiposity in postmenopausal women is associated with a pro-inflammatory gut microbiome and immunogenic metabolic endotoxemia
Source: Microbiome. 2024 Oct 4;12:192. doi: 10.1186/s40168-024-01901-1 (PMC11453046; doi:10.1186/s40168-024-01901-1)
Supplement: Supplementary file 3 — Supplementary Material 2: Supplemental Figure S1. Group 2 (Red box/blue circles): Highest Year 17 VAT +VAT gain since Year 5 subjects (n=25). Group 1 (Black box/red circles): Lowest Year 17 VAT +VAT loss since Year 5 subjects (n=25). 4 underweight (BMI<18.5; grey #) in lower left corner. Supplemental Figure S2. 3 participants had detectable levels of either amoxicillin (antiobiotic targeting Gram-positive bacteria) or clindamycin (antibiotic targeting both Gram-positive and Gram-negative bacteria) and were excluded from further analysis. Supplemental Figure S3. Read statistics. Metagenomic read depth varied from 8.4M to 39M per sample. Supplemental Figure S4. Anti- Lipoteichoic acid (LTA) IgA and anti-flagellin IgA levels increased significantly in the high VAT group. A. No significant difference in anti-LTA IgG levels between the VAT groups. B. High VAT group showed significantly higher anti-LTA IgA. C. No significant difference in the levels of anti-flagellin IgG between the VAT groups. D. Anti-flagellin IgA was significantly higher in the high VAT group. Supplemental Figure S5. Select adiposity-associated motile bacteria correlated with anti-flagellin IgA while no LTA-containing bacteria correlated with anti-LTA antibodies. A. Correlation matrix of LTA-containing bacteria that are significantly associated with body anthropometric measures. Bacteria are presented in ascending order of p value for association with BMI (p<0.05). No bacteria showed any correlation with anti-LTA antibodies. B. Correlation matrix of motile bacteria that are significantly associated with body anthropometric measures (p<0.05). Bacteria in bold are those that significantly correlated with both BMI and anti-flagellin IgA production. [file 40168_2024_1901_MOESM2_ESM.xlsx]

## Sheet: ELISA data
SpecIDplasma	Anti-LPS IgG (AU)	Anti-LPS IgA (AU)	LPS (pg/ml)	LBP (ug/ml)	group
B06009031	2.30983	0.366833	221.963	10.3922	2
B06012031	3.84117	0.7825	964.928	8.81982	1
b06026031	1.3335	0.5425	564.357	7.33214	1
b06035031	2.52683	0.3775	404.851	10.64	1
b06043031	1.18683	0.1845	245.653	7.8152	1
b06055031	2.08583	1.84817	546.876	22.5086	2
b06057031	1.0975	0.204167	434.894	9.90118	1
b06061031	1.88217	0.3335	400.6	17.4705	2
b06073031	1.99817	0.1835	223.143	7.30398	1
b06078031	1.90583	0.3805	201.803	11.3135	1
b06079031	1.03783	0.211167	524.793	8.42291	1
b06099031	2.27683	0.779833	268.122	15.3812	2
b06107031	1.41883	0.336833	525.203	18.2001	2
b06108031	1.4715	0.188833	187.75	8.65753	1
b06119031	1.54483	0.431167	247.033	16.5566	1
b06140031	0.815833	0.430167	194.094	8.01644	1
b06143031	2.1675	0.844167	161.933	11.4241	2
b06162031	1.91283	0.441167	170.757	11.1244	2
b06163031	1.25017	0.455167	262.682	16.3997	2
b06181031	1.4125	1.03183	146.756	12.3357	2
b06188031	1.7645	0.701833	199.993	9.71869	2
b06191031	1.5785	0.466833	183.225	11.0616	2
b06195031	1.24583	0.3255	543.767	11.9817	2
b06209031	1.2355	0.336833	179.688	5.5634	1
b06231031	1.53583	0.3775	106.128	9.47676	1
b06233031	1.60117	0.440167	275.18	18.4869	2
b06241031	1.21583	0.715833	182.903	11.7578	2
b06254031	0.886167	0.4485	165.544	11.1559	2
b06264031	1.66217	0.803167	365.647	25.7837	2
b06265031	1.3535	0.4195	245.826	6.37738	1
b06270031	1.3945	0.3065	320.224	8.62811	1
b06272031	2.0955	0.3885	113.574	11.2819	1
b06286031	1.71583	0.754167	252.398	13.579	2
b06307031	1.16483	0.461167	417.081	12.3357	2
b06322031	2.56117	0.626833	229.911	9.94695	1
b06324031	1.7235	0.381167	311.272	16.609	1
b06326031	0.723167	0.277833	248.761	7.38855	1
b06330031	1.4415	1.26683	175.21	12.5948	2
b06357031	1.9055	0.5515	146.45	13.3641	2
b06372031	0.9275	0.3915	207.755	13.7283	1
b06384031	2.18183	0.8925	248.07	8.89384	1
b06391031	1.3515	0.183167	289.601	6.63678	1
b06395031	1.935	0.773	291.573	11.9176	2
b06431031	2.0535	0.946	241.18	4.64167	1
b06435031	1.2055	0.6695	130.293	5.27714	2
b06467031	1.824	0.9445	191.16	12.6923	2
b06492031	1.3565	1.063	385.612	5.12268	2
b06498031	0.9945	0.301	1153.73	10.5779	1
b06549031	0.9795	0.3965	143.397	14.6837	2
b06559031	2.923	0.647	122.014	5.88016	1

## Sheet: alpha diversity
Name	Cohort	chao1	simpson	shannon
1_CP04074	Low VAT	136	0.953379	5.31931
2_CP04074	Low VAT	181	0.968124	5.90158
4_CP04074	Low VAT	143	0.966194	5.54224
5_CP04074	Low VAT	138	0.954204	5.26076
6_CP04074	Low VAT	141	0.940181	5.0457
8_CP04074	Low VAT	94	0.922513	4.41982
9_CP04074	Low VAT	95	0.965828	5.32056
10_CP04074	Low VAT	99	0.90606	4.34784
13_CP04074	Low VAT	94	0.558619	2.23109
14_CP04074	Low VAT	97	0.909799	4.84172
15_CP04074	Low VAT	111	0.942615	5.13829
24_CP04074	Low VAT	136	0.944587	5.25951
25_CP04074	Low VAT	129	0.966707	5.6754
31_CP04074	Low VAT	127	0.973094	5.68631
33_CP04074	Low VAT	134	0.905206	4.50099
34_CP04074	Low VAT	103	0.942651	5.05366
35_CP04074	Low VAT	113	0.940119	5.00112
38_CP04074	Low VAT	130	0.945093	4.92322
40_CP04074	Low VAT	111	0.883402	4.10792
41_CP04074	Low VAT	132	0.970333	5.66968
42_CP04074	Low VAT	123	0.921024	4.6975
45_CP04074	Low VAT	136	0.963308	5.57556
47_CP04074	Low VAT	143	0.974415	5.82614
50_CP04074	Low VAT	122	0.954224	5.23812
3_CP04074	High VAT	132	0.962001	5.43466
7_CP04074	High VAT	119	0.931106	4.97875
11_CP04074	High VAT	96	0.911475	4.18948
12_CP04074	High VAT	137	0.951239	5.1991
16_CP04074	High VAT	109	0.945147	4.91554
17_CP04074	High VAT	95	0.919293	4.51812
18_CP04074	High VAT	119	0.950875	5.14867
19_CP04074	High VAT	125	0.95701	5.47673
20_CP04074	High VAT	48	0.88173	3.67857
21_CP04074	High VAT	141	0.961455	5.51849
22_CP04074	High VAT	111	0.922552	4.68455
26_CP04074	High VAT	194	0.973015	5.96655
27_CP04074	High VAT	102	0.926643	4.60376
28_CP04074	High VAT	116	0.955318	5.22549
29_CP04074	High VAT	118	0.927292	4.72445
32_CP04074	High VAT	152	0.959853	5.55949
36_CP04074	High VAT	122	0.955478	5.22315
39_CP04074	High VAT	103	0.937151	4.67506
43_CP04074	High VAT	99	0.839056	3.69724
44_CP04074	High VAT	97	0.941023	4.79298
46_CP04074	High VAT	125	0.938548	5.01506
48_CP04074	High VAT	134	0.87151	4.67878
49_CP04074	High VAT	137	0.921154	4.81798

## Sheet: Species
Name	Kingdom	Phylum	Class	Order	Family	Genus	Species	10_CP04074	13_CP04074	14_CP04074	15_CP04074	1_CP04074	24_CP04074	25_CP04074	2_CP04074	31_CP04074	33_CP04074	34_CP04074	35_CP04074	38_CP04074	40_CP04074	41_CP04074	42_CP04074	45_CP04074	47_CP04074	4_CP04074	50_CP04074	5_CP04074	6_CP04074	8_CP04074	9_CP04074	11_CP04074	12_CP04074	16_CP04074	17_CP04074	18_CP04074	19_CP04074	20_CP04074	21_CP04074	22_CP04074	26_CP04074	27_CP04074	28_CP04074	29_CP04074	32_CP04074	36_CP04074	39_CP04074	3_CP04074	43_CP04074
Absiella_u_s	Bacteria	Firmicutes	Erysipelotrichia	Erysipelotrichales	Erysipelotrichaceae	Absiella	Absiella_u_s	0	0	0	0	0.00015	0.00032	0	0.00025	0.00015	0	0	0.00024	0	0	0	0.0001	0	9e-05	0	0	0	9e-05	9e-05	0	0	0	0.00022	0	0.00014	0	0	0	0	4e-05	0	0	0.00027	0	0	0	0	0
Acidaminococcus intestini	Bacteria	Firmicutes	Negativicutes	Acidaminococcales	Acidaminococcaceae	Acidaminococcus	Acidaminococcus intestini	0	0	0	0	0.01166	0	0	0.00627	0	0	0	0	0	0	0	0	0	0	0	0	0	0	0	0	0	0	0	0	0	0	0	0	0	0	0	0	0	0	0.00714	0	0	0
Acidaminococcus massiliensis	Bacteria	Firmicutes	Negativicutes	Acidaminococcales	Acidaminococcaceae	Acidaminococcus	Acidaminococcus massiliensis	0	0	0	0	0	0	0	0	0	0	0	0	0	0	0	0	0	0	0	0	0	0	0	0	0	0	0	0	0	0	0	0.00069	0	0	0	0	0	0	0	0	0	0
Acidaminococcus_u_s	Bacteria	Firmicutes	Negativicutes	Acidaminococcales	Acidaminococcaceae	Acidaminococcus	Acidaminococcus_u_s	0	0	0	0	0	0	0	0.00593	0	0	0	0.00186	0	0	0	0	0	0	0	0	0.00296	0	0	0	0	0	0	0	0	0	0	0	0	0	0	0	0	0	0.00728	0	0	0
Actinomyces bouchesdurhonensis	Bacteria	Actinobacteria	Actinomycetia	Actinomycetales	Actinomycetaceae	Actinomyces	Actinomyces bouchesdurhonensis	0	0	0	0	0	0	0	0	0	0	0	0	0	0	0	0	0	0	0	0	0	0	0	0	0	0	0	0	0.0004	0	0	0	0	0	0	0	0	0	0	0	0	0
Actinomyces_u_s	Bacteria	Actinobacteria	Actinomycetia	Actinomycetales	Actinomycetaceae	Actinomyces	Actinomyces_u_s	0	0	0	0	0	0	0	0.00043	0	0	0	0	0	0	0	0	0	0	0	0	0	0	0	0	0	0	0	0	0.00019	0	0	0	0	0	0	0	0	0	0	0	0	0
Adlercreutzia equolifaciens	Bacteria	Actinobacteria	Coriobacteriia	Eggerthellales	Eggerthellaceae	Adlercreutzia	Adlercreutzia equolifaciens	0.00056	0	0	0.00079	0.0002	0.00209	0.00493	0.00612	0.00379	0.00043	0.00014	0	0	0	0	0.0005	0.00039	0.0012	0.00052	0	0	0	0.00012	0.0004	8e-05	0.00286	0	0	0.00036	0.00453	0	0.00033	0	0.00536	9e-05	0	0.00193	0.00011	0.00646	0	0.00087	0
Agathobaculum butyriciproducens	Bacteria	Firmicutes	Clostridia	Clostridiales	Ruminococcaceae	Agathobaculum	Agathobaculum butyriciproducens	0.00146	0	0	0	0.00103	0	0.00327	0.00171	0.0044	0.00172	0	0	0	0	0	0	0.00132	0.00211	0.00011	0	0	0.00048	0.00086	0	0	0.00222	0	0	0.00154	0	0	0.00018	0.0003	0.00061	0	0	0.00063	0.00072	0	0	0	0
Akkermansia muciniphila	Bacteria	Verrucomicrobia	Verrucomicrobiae	Verrucomicrobiales	Akkermansiaceae	Akkermansia	Akkermansia muciniphila	0	0	0	0	0	0	0	6e-05	0	0	0.00029	0	0.00222	0.01693	0.01747	0	0.00055	0.00062	0.00906	0	0	0.00447	0.00554	0	0.00173	0.00058	0	0	0	0	0	0.00486	0	0.00076	0.00361	0	0.00031	0	0.02041	0	0	0
Akkermansia_u_s	Bacteria	Verrucomicrobia	Verrucomicrobiae	Verrucomicrobiales	Akkermansiaceae	Akkermansia	Akkermansia_u_s	0.0002	0	0.00114	0.01775	0.00078	0.06072	0.01498	0.01353	0.00123	0.00081	0	0.0015	0.00048	0.00068	0.00226	0.01236	0	0.00099	0.00033	0	0.00028	0	0	0.03269	0	0.00105	0.00711	0.00064	0.00352	0.00058	0.03706	0.00047	0.00815	0.00056	0.00038	0	0.00074	0	0.00072	0.00047	0	0.002
Alcanivorax profundi	Bacteria	Proteobacteria	Gammaproteobacteria	Oceanospirillales	Alcanivoracaceae	Alcanivorax	Alcanivorax profundi	0	0	0	0	0	0	0	0	0	0	0	0	0	0	0	0	0	0	0	0	0.00041	0	0	0	0	0	0	0	0	0	0	0	0	0	0	0.00256	0	0	0	0	0	0
Alistipes finegoldii	Bacteria	Bacteroidetes	Bacteroidia	Bacteroidales	Rikenellaceae	Alistipes	Alistipes finegoldii	0.00077	0	0.01268	0.01819	0.00588	0.0117	0.00821	0.00711	0.04177	0.02572	0.00126	0.01016	0.00189	0	0.00716	0.00074	0	0.00162	0.03255	0	0.00139	0.00024	0.00141	0.02362	0.00542	0.0106	0.00084	0.01863	0.01187	0.00062	0	0.00867	0.00062	0.00601	0.00309	0.00016	0.00148	0.00207	0.03501	0	0	0.00253
Alistipes indistinctus	Bacteria	Bacteroidetes	Bacteroidia	Bacteroidales	Rikenellaceae	Alistipes	Alistipes indistinctus	0	0	0	0.0075	0.00207	0	0.00348	0.00409	0.0013	0.00452	0.0002	0.00028	0.00012	0.00586	0.00377	0	0	0.00047	0.00138	0	0	0	0	0.01273	0	0.00269	0.00086	0	0	0	0	0.0004	0.00078	0.00167	0.00168	0.00333	0	0	0	0	0.00683	0.00106
Alistipes megaguti	Bacteria	Bacteroidetes	Bacteroidia	Bacteroidales	Rikenellaceae	Alistipes	Alistipes megaguti	0	0	0	0	0	0	0	0	0	0	0	0	0	0	0	0	0	0	0	0	0	0	0	0	0	0	0	0	0	0	0	0	0.00029	0	0	0	0	0	0	0	0	0
Alistipes onderdonkii	Bacteria	Bacteroidetes	Bacteroidia	Bacteroidales	Rikenellaceae	Alistipes	Alistipes onderdonkii	0.04751	0	0.00019	0.00454	0.01326	0.00104	0.00581	0.02024	0.03666	0	0.00597	0.00178	0.00103	0	0.00139	0.01716	0	0.00443	0.01598	0.05667	0.00679	0	0.04175	0.02363	0.0114	7e-05	0.00366	0.01246	0.00087	0.01186	0	0.00454	0.00012	0.03053	0.00428	0.00605	0.00525	0.00826	0.10151	0.00442	0	0.00595
Alistipes provencensis	Bacteria	Bacteroidetes	Bacteroidia	Bacteroidales	Rikenellaceae	Alistipes	Alistipes provencensis	0	0	0	0	0	0	0.00016	8e-05	0.00021	7e-05	0	0	0	0	0.00073	0.0004	0	0.00039	0.00155	0	0	0	0	0.00023	7e-05	0	0.00019	0	0	0	0	0	0	0	0	0	0	0.00018	0	0	0.0009	0
Alistipes putredinis	Bacteria	Bacteroidetes	Bacteroidia	Bacteroidales	Rikenellaceae	Alistipes	Alistipes putredinis	0.03299	0	0.00034	0.05737	0.06834	0.02826	0.02246	0.06485	0.03346	0	0.02637	0	0.02584	0.00041	0.0498	0.02264	0.03928	0.02491	0.06468	0	0.01402	0.01248	0	0.04555	0.00056	0.05529	0.00011	0.02143	0.00152	0.02	0	0.0317	0.03373	0.0388	0.03391	0.03916	0.01595	0.0244	0.03171	0.01411	0.03711	0.01185
Alistipes senegalensis	Bacteria	Bacteroidetes	Bacteroidia	Bacteroidales	Rikenellaceae	Alistipes	Alistipes senegalensis	0	0	0	0	0.00305	0	0.013	0.00112	0.01119	0.0001	0	0	0.00061	0	0.004	0.00289	0.00241	0.0001	0.01339	0	0	8e-05	0	0.02225	0	0.00045	0	0	0	0.00246	0	0.00193	0	0.00214	0	0	0.00036	0.00028	0.0001	0	0.00914	0
Alistipes shahii	Bacteria	Bacteroidetes	Bacteroidia	Bacteroidales	Rikenellaceae	Alistipes	Alistipes shahii	0.00014	0	0.01653	0.02742	0.01529	0.01305	0.01717	0.01598	0.04023	0	0.00199	0.00816	0.00345	0	0.00401	0.00186	0.01428	0.00712	0.04987	0	0.00155	0.00544	9e-05	0.03533	0	0.00912	0.00097	0	0.00069	0.0197	0	0.0264	0.00889	0.01007	0	0.00091	0.00037	0	0.01155	0	0.00065	0.00116
Alistipes communis	Bacteria	Bacteroidetes	Bacteroidia	Bacteroidales	Rikenellaceae	Alistipes	Alistipes communis	0	0	0.00574	0	0.01321	0.0054	0.01156	0.02396	0.02423	0	0.0074	0	0.00315	0	0.00618	0	0.00948	0.02282	0.0323	0.00034	0	0.00056	0	0.05044	8e-05	9e-05	0.00452	0.00073	0	9e-05	0	0.00997	0.00067	0.00636	0	0	0	0	0	0	0.03006	9e-05
Alistipes dispar	Bacteria	Bacteroidetes	Bacteroidia	Bacteroidales	Rikenellaceae	Alistipes	Alistipes dispar	0	0	0	0	0	0	0	0.00937	0	0	0	0	0	0	0	0.00309	0	0	0	0.0001	0	0.00014	0	0	0.00188	0	0.00031	0	0	0	0	0	0.00014	0	0	0	0	0.00123	0	0	0	0
Alistipes inops	Bacteria	Bacteroidetes	Bacteroidia	Bacteroidales	Rikenellaceae	Alistipes	Alistipes inops	0	0	0.01734	0	0.00543	0	0	0	0	0	0	0	0.00069	0	0.00078	0	0	0.01179	0	0	0	0	0	0.01974	0	0	0.00982	0	0	0	0	0.00587	0	0	0	0	0	0	0	0	0	0
Alistipes_u_s	Bacteria	Bacteroidetes	Bacteroidia	Bacteroidales	Rikenellaceae	Alistipes	Alistipes_u_s	0.04693	0	0.01733	0.03726	0.01409	0.01177	0.03312	0.02583	0.04339	0.02801	0.00776	0.01659	0.00369	0	0.00663	0.01821	0.01499	0.00624	0.05002	0.06353	0.00722	0.00608	0.04707	0.03506	0.01273	0.01026	0.00395	0.01553	0.01103	0.0272	0	0.0304	0.01144	0.03532	0.00455	0.0056	0.00666	0.00907	0.10442	0.00636	0.00768	0.00597
Alistipes timonensis	Bacteria	Bacteroidetes	Bacteroidia	Bacteroidales	Rikenellaceae	Alistipes	Alistipes timonensis	0	0	0	0	0.00045	0	0.00195	0.0025	0.00174	0.00013	0	0	0	0	0.00063	0.00041	0	0.00215	0.00201	0	0	0.00015	0	0.00315	0.00173	0	0	0	0	9e-05	0	0.00016	0	0.00035	0.0019	0	0	8e-05	0	0	0.00129	0.00014
Allisonella histaminiformans	Bacteria	Firmicutes	Negativicutes	Veillonellales	Veillonellaceae	Allisonella	Allisonella histaminiformans	0	0	0	0	0	0	0	0	0	0	0	0	0	0	0	0	0	0	0.0002	0	0	0	0	0	0	0	0	0	0	0	0	0	0	0	0	0	0	0	0	0	0	0
Alloscardovia_u_s	Bacteria	Actinobacteria	Actinomycetia	Bifidobacteriales	Bifidobacteriaceae	Alloscardovia	Alloscardovia_u_s	0	0	0	0	0	0	0	0	0	0	0	0	0	0	0	0	0	0	0	0	0	0	0	0	0	0	0	0	0	0	0	0	0	0	0	0	0	0	0	0	0	0
Alloscardovia omnicolens	Bacteria	Actinobacteria	Actinomycetia	Bifidobacteriales	Bifidobacteriaceae	Alloscardovia	Alloscardovia omnicolens	0	0	0	0	0	0	0	0.0001	0	0	0	0	0	0	0	0	0	0	0	0	0	0	0	0	0	0	0	0	0	0	0	0	0	0	0	0	0	0	0	0	0	0
Anaerobutyricum soehngenii	Bacteria	Firmicutes	Clostridia	Clostridiales	Lachnospiraceae	Anaerobutyricum	Anaerobutyricum soehngenii	0.00043	0	0	0.00069	0	0.00068	0	0.00061	0.00033	0	0	0	0	0.00071	0.00025	0	0	0.00067	0.00082	0	0.00165	0	0.00054	0	0.00067	0.001	0.0008	0.0004	0	0.00626	0	0.00171	0.00035	0.00066	0.00058	0	0.00126	0.0069	0.00037	0	0	0
Anaerofilum_u_s	Bacteria	Firmicutes	Clostridia	Clostridiales	Ruminococcaceae	Anaerofilum	Anaerofilum_u_s	0	0.00026	0	0	0	0	0.0001	0	0	0	0	0	0	0.0002	0	0	0	0	0	0	0	0	0	0	0	0	0	0	0	0	0	0	0	0	0	0	0	0	0.00153	0	0	0
Anaerofustis stercorihominis	Bacteria	Firmicutes	Clostridia	Clostridiales	Eubacteriaceae	Anaerofustis	Anaerofustis stercorihominis	0	0	0	0	0	0	0	0	0	0	0	0	0	0	0	0	9e-05	0	0	0	0	0	0	0	0	0	0	0	0	0.00049	0	9e-05	0	0	0	0	0	0	0	0	0	0
Anaeromassilibacillus_u_s	Bacteria	Firmicutes	Clostridia	Clostridiales	Ruminococcaceae	Anaeromassilibacillus	Anaeromassilibacillus_u_s	0	0.00049	0	0.00052	0.00024	0.00075	0	0.00147	0	0.0024	0	0	0.00036	0.00021	0.00046	0.00098	0.0001	0.00019	0.00021	0.00071	0	0	0	0.00023	0.00012	0.00041	0	0	0	0.00219	0	0.00025	0.00113	0.00017	0.00026	0	0	0.00038	0.00397	0	0.00012	0
Pseudoruminococcus massiliensis	Bacteria	Firmicutes	Clostridia	Clostridiales	Ruminococcaceae	Pseudoruminococcus	Pseudoruminococcus massiliensis	0	0	0	0	0	0	0.00013	0.01668	0	0	0	0	0	0	0	0	0	0	0.0044	0	0	0.0004	0	0.00079	0	0	0	0	0	0	0	0.00638	0	0.01514	0	0	0	7e-05	0	0	0	0
Anaerostipes_u_s	Bacteria	Firmicutes	Clostridia	Clostridiales	Lachnospiraceae	Anaerostipes	Anaerostipes_u_s	0	7e-05	0	0	0	0	0	5e-05	0	8e-05	0	0	0	0	0	0	0	0	0	0	0	0	0	0	0	0	0	0	0	9e-05	0	0	0	0	0	0	0	0	0	0	0	7e-05
Anaerostipes caccae	Bacteria	Firmicutes	Clostridia	Clostridiales	Lachnospiraceae	Anaerostipes	Anaerostipes caccae	0	0	0	0	0	0	0	0	0	0	0	0	0	0	0	0	0	0	0	0.00011	0	0	0	0	0	0	0	0	0.00011	0	0	0	0	0	0	0	0	0	0	0	0	0
Anaerostipes hadrus	Bacteria	Firmicutes	Clostridia	Clostridiales	Lachnospiraceae	Anaerostipes	Anaerostipes hadrus	0.00741	0	0	0.00412	0.00149	0.00814	0.00699	0.00493	0.00512	0.00861	0.00508	0.00228	0.00068	0.0051	0	0.00651	0.00701	0.00657	0.00112	0.00092	0.00583	0.01351	0.00013	0	0.00192	0.0049	0.00583	0	0.00327	0.00608	0	0.00748	0	0.00176	0.00439	0	0.00205	0	0.00024	0.00602	0.00187	0.00464
Anaerotignum faecicola	Bacteria	Firmicutes	Clostridia	Clostridiales	Lachnospiraceae	Anaerotignum	Anaerotignum faecicola	0	0	0.00052	0	0.00066	0	0	0.00104	0.00247	0	0	0	0	0	0	0	0	0.00495	0.00286	0	0	0	0	0	0	0	0	0	0	0	0	0.00043	0	0.00072	0	0.00375	0	0	0	0	0	0.00034
Anaerotignum lactatifermentans	Bacteria	Firmicutes	Clostridia	Clostridiales	Lachnospiraceae	Anaerotignum	Anaerotignum lactatifermentans	0	0.00045	0	0	0	0.00064	0.00098	0.0001	0	0.00069	0	0.00304	0	0.00052	0.00023	0	0.00025	0	0	0	0	0	0	0	0	0.00054	0	0	0	0.00082	0	0	0	0	0	0	0	0.00041	0	0	0	0
Anaerotruncus colihominis	Bacteria	Firmicutes	Clostridia	Clostridiales	Ruminococcaceae	Anaerotruncus	Anaerotruncus colihominis	7e-05	0	0	0.00013	0	0.00025	0.00043	0.0001	0.00013	0.00055	0	0	0	0	0	0.00011	0.00043	0	0.00031	0.00218	0	0	6e-05	0	0.00016	0.00017	7e-05	0	0.00016	0.00235	0	0	0	0.00012	0	0.00014	0	0.0001	0.00121	0	0.00023	0
Anaerotruncus massiliensis	Bacteria	Firmicutes	Clostridia	Clostridiales	Ruminococcaceae	Anaerotruncus	Anaerotruncus massiliensis	0	0	0	0.01409	0	0	0.00092	0.00106	0.00022	0.00275	0	0	0	0	0	0.00026	0.00076	0	0.00248	0	0	0	0.00012	0	0	0	0	0	0	0.00029	0	0.00024	0.00075	0.00058	0	0	0	0	0	0	0	0
Anaerotruncus rubiinfantis	Bacteria	Firmicutes	Clostridia	Clostridiales	Ruminococcaceae	Anaerotruncus	Anaerotruncus rubiinfantis	0	0	0	0	0	0	0	0.00031	0	0	0	0	0	0	0	0	0	0	0	0	0	0	0	0	0	0	0	0	0	0.0003	0	0	0	0.00014	0	0	0	0	0	0	0	0
Anaerotruncus_u_s	Bacteria	Firmicutes	Clostridia	Clostridiales	Ruminococcaceae	Anaerotruncus	Anaerotruncus_u_s	0	0	0	0.01014	0	0.00031	0.00071	0.00033	0	0.00201	0	0	0	0	0	0	0.00106	0.0001	0.00183	0	0	0	0	0	0	0.00015	0	0	0	0.00029	0	0	0	0.00044	0	0	0	0	0	0	0	0
Angelakisella massiliensis	Bacteria	Firmicutes	Clostridia	Clostridiales	Ruminococcaceae	Angelakisella	Angelakisella massiliensis	0	0	0	0.00032	0.00024	0.00047	0	0.00039	0	0.00109	0	0	0	0	0	9e-05	9e-05	0	0.00035	0	0	0	0.00033	0	0.00037	0.00134	0	0	0	0	0	0	0	0.00067	0	0.00017	0	0	0.00059	0	0	0
Fannyhessea vaginae	Bacteria	Actinobacteria	Actinomycetia	Actinomycetales	Actinomycetaceae	Fannyhessea	Fannyhessea vaginae	0	0	0	0	0	0	0	0	0	0	0	0	0	0	0	0	0	0	0	0	0	0	0	0	0	0	0	0	0	0	0	0	0	0.00015	0	0	0	0	0	0	0	0
Bacteroidales_u_s	Bacteria	Bacteroidetes	Bacteroidia	Bacteroidales	Bacteroidales_u_f	Bacteroidales_u_g	Bacteroidales_u_s	0	0	0	0	0	0	0	0	0	0	0	0.00018	0	0	0	0	0	0	0	0	0	0	0	0	0	0	0	0	0	0	0	0	0	0.0012	0	0	0	0	0	0	0	0
Bacteroides_u_s	Bacteria	Bacteroidetes	Bacteroidia	Bacteroidales	Bacteroidaceae	Bacteroides	Bacteroides_u_s	0.19929	6e-05	0.06404	0.15012	0.11355	0.13978	0.06671	0.10997	0.04736	0.11934	0.14335	0.15614	0.1143	0.23022	0.093	0.19777	0.08502	0.05481	0.07639	0.09669	0.0923	0.07411	0.14942	0.07561	0.15004	0.11752	0.103	0.18594	0.16413	0.13184	0.14941	0.08705	0.18293	0.08588	0.1269	0.04976	0.12893	0.05046	0.04476	0.12719	0.06117	0.19637
Bacteroides acidifaciens	Bacteria	Bacteroidetes	Bacteroidia	Bacteroidales	Bacteroidaceae	Bacteroides	Bacteroides acidifaciens	0	0	0	0	0	0	0	0	0	0	0	0	0	0	0	0	0.00092	0	0	0	0	0	0	0.00019	0	0	0	0.00026	0	0	0	0	0	0	0	0	0	0	0	0	0	0.00078
Bacteroides caccae	Bacteria	Bacteroidetes	Bacteroidia	Bacteroidales	Bacteroidaceae	Bacteroides	Bacteroides caccae	0.041	0	0.00424	0.00889	0.0081	0	0	0.00303	0.00937	9e-05	0.00011	0.01246	0.00653	0.0001	0.01876	0	0.00023	0.00371	0.00994	0.00016	0.0077	0.00097	0	0.0145	0.00035	0	0.00535	0.00822	0.02131	0.01157	0	0.01125	0.00199	0.00543	0	0.00015	0.01184	0.01289	7e-05	0.01336	0	0.00016
Bacteroides caecimuri	Bacteria	Bacteroidetes	Bacteroidia	Bacteroidales	Bacteroidaceae	Bacteroides	Bacteroides caecimuri	0	0	0	0	0.00015	0	0	0	0	0	0	0	0	0.00034	0	0.00011	0.00043	0.00029	0	0.00018	0	0.00011	0	0	0	0	0	0	0.00017	0.00014	0	0	0	5e-05	0	0	0	0	0	0.00046	0	0.00031
Bacteroides caecimuris	Bacteria	Bacteroidetes	Bacteroidia	Bacteroidales	Bacteroidaceae	Bacteroides	Bacteroides caecimuris	0	0	0	0.00025	0	0	0	0	0.00013	0	0	0.00014	0	0.00014	0	0.00027	0.00044	0	0.0001	0.00013	0	0	0	0	0	0	0	0	0	0	0	0.00021	0	0	0	0.00014	0	8e-05	0	0.00011	0.0002	0.00051
Bacteroides cellulosilyticus	Bacteria	Bacteroidetes	Bacteroidia	Bacteroidales	Bacteroidaceae	Bacteroides	Bacteroides cellulosilyticus	0	0	0.00673	0.00442	0.00188	0.00254	0.00731	0.00377	0.01755	0.00956	0.03304	0.00448	0.00013	0	0.00338	0	0.00599	0.00587	0.00395	0.00214	0	0.00083	0.01647	0.09894	0	0.02805	0	0	0.00081	0	0	0.00033	0.00016	0	0	0.04385	0.0013	0.00098	0.00033	0.00093	0.00545	6e-05
Bacteroides clarus	Bacteria	Bacteroidetes	Bacteroidia	Bacteroidales	Bacteroidaceae	Bacteroides	Bacteroides clarus	0	0	0.00017	0	0.00011	0	0	0	0	0	0	0	8e-05	0	0.02018	0	0	9e-05	0	0	0.00162	0	0	0	0	0	0.01147	0	0.00027	0	0	0	0.00013	5e-05	0	0	0	6e-05	0	0.00045	0.03198	0
Phocaeicola coprocola	Bacteria	Bacteroidetes	Bacteroidia	Bacteroidales	Bacteroidales_u_f	Phocaeicola	Phocaeicola coprocola	0	0	0	0	0	0	0	0	0	0	0	0	0	0	0	0	0	0	0	0	0	0	0	0	0	0	0	0	0	0	0	0	0	0.00037	0	0.01079	0	0.03136	0	0	0	0
Phocaeicola coprophilus	Bacteria	Bacteroidetes	Bacteroidia	Bacteroidales	Bacteroidales_u_f	Phocaeicola	Phocaeicola coprophilus	0	0	0	0	0	0	0	0	0	0	0	0	0	0	0	0	0	0	0	0	0	0	0	0	0	0	0	0	0	0	0	0	0	0	0	0.00085	0	0	0	0	0	0
Phocaeicola dorei	Bacteria	Bacteroidetes	Bacteroidia	Bacteroidales	Bacteroidales_u_f	Phocaeicola	Phocaeicola dorei	0	0	0.04294	0.05029	0.06015	0.13596	0.01042	0.01612	0.00675	0.00594	0.05292	0.04703	0.08534	0.12182	0.06545	0.09705	0.00835	0.05177	0.00747	0.01168	0.01394	0.01446	0.14273	0	0.11766	0.04972	0.09599	0.06523	0.00614	0.02172	0	0.02694	0.0278	0.00568	0.11707	0.0148	0.02502	0.05509	0.00902	0.02972	0.01454	0.32694
Bacteroides eggerthii	Bacteria	Bacteroidetes	Bacteroidia	Bacteroidales	Bacteroidaceae	Bacteroides	Bacteroides eggerthii	0	0	0.00016	0.00016	0.00013	0	0.00039	0	0	0	0.00011	0	0.10551	0	0	0	0	0.0001	0.00024	0	0	0.00167	0	0.00464	0	8e-05	0	0	0.00021	0	0	0.00224	0.05353	8e-05	0	0	0.0304	0.00011	0	0.08481	0.00566	0
Bacteroides faecichinchillae	Bacteria	Bacteroidetes	Bacteroidia	Bacteroidales	Bacteroidaceae	Bacteroides	Bacteroides faecichinchillae	0	0	0.00138	0	0	0	0	0	0	0	0	0	0.00012	0	0	0	0	0	0	0	0.00086	0	0	0	0	0	0	0	0	0	0	0	0	0	0	0	0	0	0	0	0	0
Bacteroides faecis	Bacteria	Bacteroidetes	Bacteroidia	Bacteroidales	Bacteroidaceae	Bacteroides	Bacteroides faecis	8e-05	0	0.00142	0	0.01433	0.0014	0	0	0.00069	0	0	0	0.00112	0	0.01981	0.00184	0.04659	0.00252	0	6e-05	0.00113	0.00029	0.00053	0.00145	0	0	0	0	0.00129	0.00029	0.00197	0.00846	0.0007	0.00034	0	0.0008	0.00092	0.00097	0.00098	0.00253	0	0.00079
Bacteroides finegoldii	Bacteria	Bacteroidetes	Bacteroidia	Bacteroidales	Bacteroidaceae	Bacteroides	Bacteroides finegoldii	0	0	0	0	0.00048	0	0	0	0.00513	0.00015	0.00933	0	9e-05	0.0001	0.00694	0	0.00026	0.00519	0.00233	0	0.00014	0.00798	0.00012	0	0	0.00014	8e-05	0	0.00067	0	0.001	0	0.00541	0.00264	0	0.01376	0.06501	0.00638	0.00495	0.0001	0.00537	0.00011
Bacteroides fluxus	Bacteria	Bacteroidetes	Bacteroidia	Bacteroidales	Bacteroidaceae	Bacteroides	Bacteroides fluxus	0	0	0	0	0	0	0	0	0	0	0	0	0	0	0	0	0	0	0	0	0	0	0	0	0	0	0	0	0	0	0	0	0	0	0	0	0	0.00474	0	0	0	0
Bacteroides fragilis	Bacteria	Bacteroidetes	Bacteroidia	Bacteroidales	Bacteroidaceae	Bacteroides	Bacteroides fragilis	0.00043	0.64911	0.03783	0.01682	0.0004	0.01261	0.01683	0.00295	0.04312	0.0162	0.01319	0.00849	0.00815	0.00903	0.02625	0.00554	0.00164	0.00042	0.00077	0.00303	0.0005	0.0001	0.00564	0.03053	0.04668	0.0153	0.02762	0.04888	0.02756	0.00502	0.10468	0.00712	0.01216	0.00102	0.0001	0.0039	0.00023	0.00826	0.00039	0.00361	0.00112	0.00128
Bacteroides gallinarum	Bacteria	Bacteroidetes	Bacteroidia	Bacteroidales	Bacteroidaceae	Bacteroides	Bacteroides gallinarum	0	0	0	0	0	0	0	0	0	0	0	0	0	0	0	0	0	0	0	0	0	0	0	0	0	0	6e-05	0	0	0	0	0	0	0	0	0	0	0	0	0.00014	0	0
Bacteroides intestinalis	Bacteria	Bacteroidetes	Bacteroidia	Bacteroidales	Bacteroidaceae	Bacteroides	Bacteroides intestinalis	0	0	0.00361	0	0	0	0.0001	9e-05	0.00041	0.23327	0.00034	0	0	0	0.05376	0	0.05169	0	0.00015	0.00748	0	0	0.00031	0.00076	0	0	0	0	0	0	0	0	0	0.01543	0	0.00031	0	0.0005	0	0	0.09411	0.01971
Phocaeicola massiliensis	Bacteria	Bacteroidetes	Bacteroidia	Bacteroidales	Bacteroidales_u_f	Phocaeicola	Phocaeicola massiliensis	0	0	0	0	0.02862	0	0.00047	0	0.00164	0	0	0	0	0	0	7e-05	0	0.02389	0.02532	8e-05	0.04191	0.01352	0.00034	0	0	0	0	0	0.00017	0	0	0.01612	0	0	0	0.0221	0	0.00011	0.00041	0.00073	0.05655	0
Phocaeicola sartorii	Bacteria	Bacteroidetes	Bacteroidia	Bacteroidales	Bacteroidales_u_f	Phocaeicola	Phocaeicola sartorii	0	0	0	0.00073	0	0	0	5e-05	0.00014	0.00049	0.00056	0.00061	0.00028	0.00043	0.0014	0.00037	0.0016	0.0025	0.00113	0	0	9e-05	0.00026	0	0	0.00031	0	0.00027	0.00014	0	0	0.00102	0.00256	0.00184	0.00107	0.00017	0.00026	0.00201	0.00033	0.00189	0.0001	0.00327
Bacteroides nordii	Bacteria	Bacteroidetes	Bacteroidia	Bacteroidales	Bacteroidaceae	Bacteroides	Bacteroides nordii	0	0	0.00072	0	0	0	0	0.00056	0.00067	0	0.00051	0	0	0	0.00301	0	0.00172	0.00057	0.00101	0	0	0	0.00304	0	0	0	0	0	0	0	0	0.00045	0	0.00014	0	0.00981	0	0	0	0.00488	0	0
Bacteroides oleiciplenus	Bacteria	Bacteroidetes	Bacteroidia	Bacteroidales	Bacteroidaceae	Bacteroides	Bacteroides oleiciplenus	0	0	0	0	0	0	0	0	0	0.00067	0	0	0	0	0	0	0.00041	0	0	0	0	0	0	0	0	0	0	0	0	0	0	0	0	0	0	0	0	0	0	0	0.00047	0
Bacteroides ovatus	Bacteria	Bacteroidetes	Bacteroidia	Bacteroidales	Bacteroidaceae	Bacteroides	Bacteroides ovatus	0.0036	0	0.00173	0.00228	0.00567	0	0.01509	0.00971	0.00295	0.00443	0.00758	0.00153	0.01514	0.00505	0.00173	0.03445	0.01094	0.0038	0.00336	0.00166	0.01767	0.00401	0.00112	0.00364	8e-05	0.02504	0.01169	0.012	0.01348	0.03054	0.04677	0.00742	0.01442	0.00064	0.12498	0.00149	0.00712	0.00662	0.03737	0.03606	0.01247	0.06108
Clostridiales_u_s	Bacteria	Firmicutes	Clostridia	Clostridiales	Clostridiales_u_f	Clostridiales_u_g	Clostridiales_u_s	0.02097	0.01087	0.00945	0.00635	0.00113	0.01536	0.0079	0.00545	0.02839	0.01008	0.00133	0.01657	0.00629	0.00404	0.00124	0.01417	0.02489	0.01231	0.00255	0.02581	0.00977	0.0132	0.00304	0.00108	0.01063	0.00572	0.00139	0.00455	0.02669	0.02244	0.00444	0.00413	0.00168	0.01015	0.00509	0.00513	0.01164	0.00353	0.007	0.00287	0.01029	0.00766
Phocaeicola plebeius	Bacteria	Bacteroidetes	Bacteroidia	Bacteroidales	Bacteroidales_u_f	Phocaeicola	Phocaeicola plebeius	0	0	0	0	0	0	0	0	0	0	0	0.00038	0	0	0	0	0	0	0.00297	0	0	0	0	0	0	0	0	0	0	0	0	0	0	0	0	0.0416	0	0.04649	0	0	0	0
Bacteroides pyogenes	Bacteria	Bacteroidetes	Bacteroidia	Bacteroidales	Bacteroidaceae	Bacteroides	Bacteroides pyogenes	0	0	0	0.00065	0	0	0	0	0	0	0	0	0	0	0	0	0	0	0	0	0	0	0	0	0	0	0	0	0	0	0	0	0	0	0	0	0	0	0	0	0	0
Bacteroides rodentium	Bacteria	Bacteroidetes	Bacteroidia	Bacteroidales	Bacteroidaceae	Bacteroides	Bacteroides rodentium	0.00521	0	0	0	0.00047	0	0.00014	0.00576	0	0.00618	0	0.00023	0.00016	0.00348	0	0.00022	0.00011	0	0.0001	6e-05	0	0	0	0	0	0.00013	0.0001	0	0.00016	0.00011	0	0.00016	0	0.00336	0.00321	0	0.00014	0.00016	0	0.02134	0.00029	6e-05
Bacteroides salyersiae	Bacteria	Bacteroidetes	Bacteroidia	Bacteroidales	Bacteroidaceae	Bacteroides	Bacteroides salyersiae	0	0	0	0.00247	0	0	0.00973	0	0.0117	0	0	0	0.00011	0.0119	0	0	0	0	0	0	0	0.00445	0	0	0	0	0	0	0	0.00048	0	0	0	0	0	0	0	0	0	0	0.01164	0
Bacteroides thetaiotaomicron	Bacteria	Bacteroidetes	Bacteroidia	Bacteroidales	Bacteroidaceae	Bacteroides	Bacteroides thetaiotaomicron	0.0131	0	0.0225	0.00468	0.00752	0.0001	0.01243	0.0098	0.01118	0	0.01289	0.01271	0.02385	0	0.00349	0.0259	0.01146	0.01376	0.00512	0.02108	0.01098	0.00275	0.01077	0.02148	0	0.0095	0.0128	0.02552	0.02625	0	0.07516	0.00131	0.01603	0.00464	0.00133	0.01298	0.00453	0.01244	0.01552	0.03617	0.00897	0.02319
Bacteroides faecalis	Bacteria	Bacteroidetes	Bacteroidia	Bacteroidales	Bacteroidaceae	Bacteroides	Bacteroides faecalis	0	0	0	0	0	0	0	0	0	0	0	0	0	0	0	0	0	0	0	0.00011	0.00053	0	0	0	0	0	0	0	0	0	0	0	0	0	0	0	0	0	0	0	0	0
Bacteroides stercorirosoris	Bacteria	Bacteroidetes	Bacteroidia	Bacteroidales	Bacteroidaceae	Bacteroides	Bacteroides stercorirosoris	0	0	0	0	0	0	0	0	0.00032	0	0	0	0	0	0.0002	0	0.00056	0	0	0	0	0	0	0	0	0	0	0	0	0	0	0	0	0	0	0	0	0	0	0	0.0013	9e-05
Bacteroides stercoris	Bacteria	Bacteroidetes	Bacteroidia	Bacteroidales	Bacteroidaceae	Bacteroides	Bacteroides stercoris	0	0	0.00807	0.00829	0.02457	0	0	7e-05	0	8e-05	0.02888	0	0.00193	0	0.0002	0	0.0018	0.02523	0.0013	0	0.0041	0.01662	0	0	0	0.00639	8e-05	0	0.06194	0	0	0.00282	0.00805	0.01182	0	0.00855	0	0.01392	0	0.0519	0.00019	0
Bacteroides uniformis	Bacteria	Bacteroidetes	Bacteroidia	Bacteroidales	Bacteroidaceae	Bacteroides	Bacteroides uniformis	0.15264	0	0.03238	0.14118	0.09985	0.02422	0.05719	0.07676	0.03929	0.11942	0.04374	0.09951	0.09673	0.18923	0.03771	0.14298	0.05485	0.0255	0.05842	0.08079	0.00905	0.01439	0.09893	0	0.12746	0.10308	0.12801	0.10563	0.05752	0.09732	0	0.07646	0.17109	0.05405	0.05444	0.00776	0.11976	0.01895	0.02819	0.0539	0.05694	0.09059
Phocaeicola vulgatus	Bacteria	Bacteroidetes	Bacteroidia	Bacteroidales	Bacteroidales_u_f	Phocaeicola	Phocaeicola vulgatus	0	0	0.00506	0.04041	0.08982	0.01785	0.05081	0.01149	0.02632	0.03853	0.14576	0.12887	0.02002	0.01793	0.03738	0.02482	0.04988	0.02283	0.05543	0.04981	0.06668	0.03041	0.02232	0	0.12443	0.0692	0.05043	0.15244	0.1002	0.01537	0.00177	0.09031	0.04549	0.05628	0.0109	0.06385	0.1183	0.02705	0.03506	0.12744	0.03177	0.04522
Bacteroides xylanisolvens	Bacteria	Bacteroidetes	Bacteroidia	Bacteroidales	Bacteroidaceae	Bacteroides	Bacteroides xylanisolvens	0.00229	0	0.00114	0.00077	0.00055	0	0	0.00037	0	0	0.01561	0.01729	0.00045	0.02039	0.00976	0.02345	0.00665	0.00114	0.00124	0.00864	0.00186	0.00057	7e-05	0	0	0.01187	0.00104	0	0.01056	0.02608	0	0.00142	0.00128	0.00259	0.00018	0.00514	0.0037	0.00097	0.0002	0.01101	0.00193	0.00703
Bariatricus massiliensis	Bacteria	Firmicutes	Clostridia	Clostridiales	Lachnospiraceae	Bariatricus	Bariatricus massiliensis	0	0	0	0	0	0	0	0	0	0	0	0	0	0	0	0.00011	0	0	0	0	0	0	0	0	0	0	0	0	0	0	0	0	0	0	0	0	0	0	0.00189	0	0	0
Barnesiella intestinihominis	Bacteria	Bacteroidetes	Bacteroidia	Bacteroidales	Barnesiellaceae	Barnesiella	Barnesiella intestinihominis	0	0	0.01854	0.02187	0.02046	0	0	0	0.01815	0	0.02901	0	0.01713	0.03233	0.00699	0	0	0.02975	0.03364	0	0.00023	0.00441	0	0.02194	0	0	0.01082	0	0	0	0.02834	0.03001	0	0.01162	0	0	0	0	0	0	0	0
Barnesiella_u_s	Bacteria	Bacteroidetes	Bacteroidia	Bacteroidales	Barnesiellaceae	Barnesiella	Barnesiella_u_s	0	0	0.00033	0	0	0	0	0	0	0	0	0	0	0	0	0	0	0	0	0	0	0	0	0	0	0	0	0	0	0	0	0	0	0	0	0	0	0	0	0	0	0
Barnesiella viscericola	Bacteria	Bacteroidetes	Bacteroidia	Bacteroidales	Barnesiellaceae	Barnesiella	Barnesiella viscericola	0	0	0	0	0	0	0	0	0	0	0	0	0	0	0	0	0	0	0	0	0	0	8e-05	0	0	0	0	0	0	0	0	0	0	0	0	0	0	0	0	0	0	0
Bifidobacterium adolescentis	Bacteria	Actinobacteria	Actinomycetia	Bifidobacteriales	Bifidobacteriaceae	Bifidobacterium	Bifidobacterium adolescentis	0	0	0	0	0.0042	0	0.00144	0.02872	0	0	0.00236	0	0	0	0	0	0	0	0	0	0	0.00385	0	0.01642	0	0.00347	0	0.00116	0	0	0	0.00122	0	0	0	0	0	0.00041	0	0	0	0
Bifidobacterium animalis	Bacteria	Actinobacteria	Actinomycetia	Bifidobacteriales	Bifidobacteriaceae	Bifidobacterium	Bifidobacterium animalis	0	0	0	0	0	0	0	0.00044	0	0	0	0	0	0	0	0	0	0	0	0	0.00027	0	0	0	0	0	0	0	0	0	0	0	0	0	0	0	0.00168	0	0	0	0	0
Bifidobacterium bifidum	Bacteria	Actinobacteria	Actinomycetia	Bifidobacteriales	Bifidobacteriaceae	Bifidobacterium	Bifidobacterium bifidum	0	0	0	0	0.0001	0	0	0	0	0	0.00025	0	0	0.00038	0	0	0	0	0	0	0	0	0	0.00128	0	0.00048	0	0	0	0	0	0	0	0.00061	0	0	0	0	0	0	0	0
Bifidobacterium boum	Bacteria	Actinobacteria	Actinomycetia	Bifidobacteriales	Bifidobacteriaceae	Bifidobacterium	Bifidobacterium boum	0	0	0	0	0	0	0	6e-05	0	0	0	0	0	0	0	0	0	0	0	0	0	0	0	0	0	0	0	0	0	0	0	0	0	0	0	0	0	0	0	0	0	0
Bifidobacterium breve	Bacteria	Actinobacteria	Actinomycetia	Bifidobacteriales	Bifidobacteriaceae	Bifidobacterium	Bifidobacterium breve	0	0.00045	0	0	0	0	0	0	0	0	0	0	0	0	0	0	0	0	0	0	0	0	0	0	0	0	0	0	0	0	0	0	0	0	0	0	0	0	0	0	0	0
Bifidobacterium catenulatum	Bacteria	Actinobacteria	Actinomycetia	Bifidobacteriales	Bifidobacteriaceae	Bifidobacterium	Bifidobacterium catenulatum	0	0.00067	0	0	0	0.00113	0	0.00933	0	0	0	0	0	0	0	0	0	0	0	0	0	0	0	0	0	0	0	0	0	0	0	0.00023	0	0	0	0	0	0	0	0	0	0
Bifidobacterium dentium	Bacteria	Actinobacteria	Actinomycetia	Bifidobacteriales	Bifidobacteriaceae	Bifidobacterium	Bifidobacterium dentium	0	4e-05	0	0	0	0	0	0	0	0	0	0	0	0	0	0	0	0	0	0	0	0	0	0	0	0	0	0	0	0	0	0	0	0	0	0	0	0	0	0	0	0
Bifidobacterium_u_s	Bacteria	Actinobacteria	Actinomycetia	Bifidobacteriales	Bifidobacteriaceae	Bifidobacterium	Bifidobacterium_u_s	0	0.00071	0	0	0	0.00129	0	0.00151	0	0	0	0	0	0	0	0	0	0	0	0	0	0	0	0.0005	0	0	0	0	0	0	0	0	0	0	0	0	0	0	0	0	0	0
Bifidobacterium longum	Bacteria	Actinobacteria	Actinomycetia	Bifidobacteriales	Bifidobacteriaceae	Bifidobacterium	Bifidobacterium longum	0	0.02756	0	0	0.00121	0.00985	0	0.01354	0	0	0.00064	0.00095	0	0	0	0	0.0001	0	0.00059	0	0	0.00239	0	0.04015	0.00032	0.00503	0.00092	0.00088	0.00212	0	0	0.00048	0	0.00409	0	0	0.00248	0.00063	0.00338	0.00033	0	0
Bifidobacterium pseudocatenulatum	Bacteria	Actinobacteria	Actinomycetia	Bifidobacteriales	Bifidobacteriaceae	Bifidobacterium	Bifidobacterium pseudocatenulatum	0	0.00604	0	0	0	0.01081	0	0.00151	0	0	0	0	0	0	0	0	0	0	0	0	0	0	0	0	0	0.00032	0	0	0	0	0	0	0	0	0	0	0	0	0.00222	0	0	0
Bifidobacterium pullorum	Bacteria	Actinobacteria	Actinomycetia	Bifidobacteriales	Bifidobacteriaceae	Bifidobacterium	Bifidobacterium pullorum	0	0	0	0	0	0	0	0	0	0	0	0	0	0	0	0	0	0	0	0	0	0	0	0	0	0	0	0	0	0	0	0	0	0	0	0	0	0.00019	0	0	0	0
Bilophila_u_s	Bacteria	Proteobacteria	Deltaproteobacteria	Desulfovibrionales	Desulfovibrionaceae	Bilophila	Bilophila_u_s	0	0	0	0	9e-05	0	0.0004	0.00556	0.00018	0	0	0	0	0.00116	0	0.00017	0	0.0007	0.00015	0.00022	0	0	0	0.00082	0.00126	0.00031	0	0.00063	0.00717	0.0051	0.00274	0.00012	0	0.0005	0	0	0	0	0.00015	0	0.00033	0.00019
Bilophila wadsworthia	Bacteria	Proteobacteria	Deltaproteobacteria	Desulfovibrionales	Desulfovibrionaceae	Bilophila	Bilophila wadsworthia	0	0	0	0.00167	0.00043	0.00085	0.00188	0.00041	0.00146	0	0.00106	0.00093	0.00021	0.00054	0.00031	0.00142	0	0.00175	0.00092	0.0013	0	0.00013	0	0.0031	0.00039	0.00185	0.00036	0	0.0005	0.00056	0.00132	0	0.00073	0.00139	0	0.00054	0.00038	0.00086	0.00123	0	0.0015	0.00177
Bittarella massiliensis	Bacteria	Firmicutes	Clostridia	Clostridiales	Ruminococcaceae	Bittarella	Bittarella massiliensis	0	0.00023	0	0.00086	0	0	0	0	0	0	0	0	0	0	0	0	0	0	0	0	0	0	0	0	0	0	0	0	0	0.00017	0	0	0	0	0	0	0	0	0.00022	0	0	0
Blautia coccoides	Bacteria	Firmicutes	Clostridia	Clostridiales	Lachnospiraceae	Blautia	Blautia coccoides	0	3e-05	0	0	0	0	0	0	0	0	0	0	0	0	0	0	0	0	0	0	0	0	0	0	0	0	0	0	0	0	0	0	0	0	0	0	0	0	0	0.00014	0	0
Blautia hydrogenotrophica	Bacteria	Firmicutes	Clostridia	Clostridiales	Lachnospiraceae	Blautia	Blautia hydrogenotrophica	0	0	0	0	0	0.00022	0.0001	0.00051	0	0	0	0	0	0.00028	0	7e-05	0	0	0.00013	0	0	0	0	0	0	0	0	0	0.0001	0.00016	0	0	0	0.0002	0	0	0	0	0.00013	0.00017	0	0.00024
Blautia luti	Bacteria	Firmicutes	Clostridia	Clostridiales	Lachnospiraceae	Blautia	Blautia luti	0	0	0.00015	0	0.0001	0	0.00047	0	0	0	0.00014	0	0	0	0	0	0	0	0	0	0	6e-05	0	0	0	0	9e-05	0	0	0	0	0	0	0	0	0	0	0	0	0	0	0
Blautia massiliensis	Bacteria	Firmicutes	Clostridia	Clostridiales	Lachnospiraceae	Blautia	Blautia massiliensis	0	0	0	0	0.00186	0	0.0002	0.00558	0.00012	0.00159	0	0	0	0.00596	0.00327	0.00508	0.00697	0.00047	0.00047	0	0.0006	0.00114	0	0	0	0.00337	0.00059	0.00336	0	0	0	0.00284	0	0.00389	0.00203	0	0.00204	0.00376	0.00138	0.0041	0.00341	0.0012
Blautia producta	Bacteria	Firmicutes	Clostridia	Clostridiales	Lachnospiraceae	Blautia	Blautia producta	0	0.00023	0	0	0	0.00046	0	0	0	0	0	0.00028	0	0.00074	0	0.00045	0	0	0	0.0024	0	0	0	0	0	0	0	0	0	0.00075	0	0	0	0	0	0	0	0.00022	0	0	0	0.00071
Blautia_u_s	Bacteria	Firmicutes	Clostridia	Clostridiales	Lachnospiraceae	Blautia	Blautia_u_s	0.04124	0.00165	0.00464	0.01057	0.00409	0.01507	0.00659	0.01705	0.00953	0.01088	0.00824	0.0078	0.00184	0.00622	0.0267	0.00549	0.00962	0.01553	0.006	0.00725	0.0018	0.00688	0.00466	0.00763	0.00011	0.01896	0.00367	0.004	0.00015	0.01042	0.0055	0.00465	0.00138	0.01089	0.01002	0.00092	0.02601	0.00602	0.00594	0.01642	0.00609	0.00127
Blautia faecicola	Bacteria	Firmicutes	Clostridia	Clostridiales	Lachnospiraceae	Blautia	Blautia faecicola	0	0	0	0.00191	0.00033	0	0	0	0.00382	0.00095	0	0	0	0	0	0	0.00357	0.0027	0.00112	0	0	0.00171	0	0	0	7e-05	0	0	0	0	0	0.00623	0	0.00496	0	0	0.00197	0.00115	8e-05	0	0	0.00269
Blautia argi	Bacteria	Firmicutes	Clostridia	Clostridiales	Lachnospiraceae	Blautia	Blautia argi	0	3e-05	0	0	0	0	0	0	0	0	0	0	0	0.00017	0	0	0	0	0	5e-05	0	0	0	0	0	0	0	0	0	0	0	0	0	0	0	0	9e-05	0	0	0	0	0.00346
Blautia wexlerae	Bacteria	Firmicutes	Clostridia	Clostridiales	Lachnospiraceae	Blautia	Blautia wexlerae	0.00376	0.00097	0.00181	0.00427	0.00049	0.00438	0.00494	0.00267	0.00078	0.0055	0.00279	0.00397	0.00039	0.00011	0.00183	0.00415	0.00457	0.00388	0.00112	0.00646	0.00052	0.00235	0.00037	0	0.00135	0.00288	0.00255	0	0.00184	0.00393	0.00158	0.0032	0.00039	0.00347	0.00295	0	0.00129	0.00372	0.00151	0.00345	0.0046	0
Burkholderiales_u_s	Bacteria	Proteobacteria	Betaproteobacteria	Burkholderiales	Burkholderiales_u_f	Burkholderiales_u_g	Burkholderiales_u_s	0	0	0	0.00074	0.00854	0.00255	0.0006	0.00774	0.00017	0	0	0.0003	0	0	0.00044	0	0.00164	0	0	0	0.00066	0.00062	0.00595	0	0.00103	0.01456	0.00061	0.00473	0.00335	0.00439	0.00055	0.00288	0	0.00164	0.00913	0	0	0.00021	0.00569	0	0.02505	0.00169
Butyricicoccus pullicaecorum	Bacteria	Firmicutes	Clostridia	Clostridiales	Clostridiaceae	Butyricicoccus	Butyricicoccus pullicaecorum	0	0	0	0	0	0	0	0	0	0.00012	0	0	0	0.00016	0	0.00047	0	0	0	0	0	0	0	0	0	0	0	0	0	0	0	0	0	0	0	0	0	0	0	0	0	0
Butyricicoccus_u_s	Bacteria	Firmicutes	Clostridia	Clostridiales	Clostridiaceae	Butyricicoccus	Butyricicoccus_u_s	0.00149	6e-05	0	0.0015	0.00218	0.00069	0.00312	0.00258	0.00414	0.00211	0.0003	0.00547	0	0	0.00035	0	0.00156	0.00245	0.00041	0.00018	0.0005	0.00073	0.001	0.00094	0.00071	0.00213	0.00018	0	0.00173	0.00081	0	0.00028	0.00032	0.00165	0.00013	0	0.00069	0.00075	0.00017	0.00025	0.00052	0.00074
Butyricimonas faecalis	Bacteria	Bacteroidetes	Bacteroidia	Bacteroidales	Odoribacteraceae	Butyricimonas	Butyricimonas faecalis	0	0	0	0	0	0	0	0	0.00013	7e-05	0	0	0	0	0	0	0	0.00439	0	0	0.00516	0.00179	0	0	0	0	0	0	0	0	0	0	0	0.00097	0	0	0	0	0	0.0001	0	0
Butyricimonas_u_s	Bacteria	Bacteroidetes	Bacteroidia	Bacteroidales	Odoribacteraceae	Butyricimonas	Butyricimonas_u_s	0	0	0.0028	0	0.00124	0	0.00069	0.0012	0.00482	0.00445	0.00124	0	0.00221	0	0.00218	0	0	0.00104	0.00164	0	0.00103	0.00035	0	0	0	0	0	0	0	0	0	0.00495	0.00214	0.00278	0	0.00102	0.0041	0	0	0.00207	0.0023	0
Butyricimonas virosa	Bacteria	Bacteroidetes	Bacteroidia	Bacteroidales	Odoribacteraceae	Butyricimonas	Butyricimonas virosa	0	0	0.00577	0.00434	0.00476	0	0.00235	0.00351	0.00493	0.00166	0.00327	0	0.00087	0	0.0081	0	0	0.00047	0.00611	0	0.00062	0.00086	0	0.02008	0	0	0	0	0	0	0	0.00382	0.012	0.00067	0	0.0051	0	0	0	0.00867	0.00083	0
Butyrivibrio crossotus	Bacteria	Firmicutes	Clostridia	Clostridiales	Lachnospiraceae	Butyrivibrio	Butyrivibrio crossotus	0	0	0.27644	0	0	0	0	0	0	0	0	0	0	0	0.02862	0	0	8e-05	0	0	0.00018	0.00011	6e-05	0	0	0	0	0	0	0	0	0	0.00013	0	0	0	0	0	0	0	0	0
Campylobacter coli	Bacteria	Proteobacteria	Epsilonproteobacteria	Campylobacterales	Campylobacteraceae	Campylobacter	Campylobacter coli	0	0	0	0	0	0	0	5e-05	0	0	0	0	0	0	0	0	0	0	0	0	0	0	0	0	0	0	0	0	0	0	0	0	0	0	0	0	0	7e-05	0	0	0	0
Campylobacter ureolyticus	Bacteria	Proteobacteria	Epsilonproteobacteria	Campylobacterales	Campylobacteraceae	Campylobacter	Campylobacter ureolyticus	0	0	0	0	0	0	0	0	0	0	0	0	0	0	0	0	0	0	0	0	0	0	0	0	0	0	0	0	0	0	0	0	0	0	0.00015	0	0	0	0	0	0	0
Alistipes ihumii	Bacteria	Bacteroidetes	Bacteroidia	Bacteroidales	Rikenellaceae	Alistipes	Alistipes ihumii	0	0	0.00162	0	0.0047	0	0	0	0.00013	0	0.00073	0.00117	0	0.00252	0.00204	0	0.00776	0.00219	0.02324	0	0	0	0	0.00107	0	0.00011	0.00147	0	0	0	0	0.00404	0	0.00328	0.00013	0.00118	0	0	0	0	0	0
Bacteroides timonensis	Bacteria	Bacteroidetes	Bacteroidia	Bacteroidales	Bacteroidaceae	Bacteroides	Bacteroides timonensis	0	0	0.00462	0	0.00192	0	0.00409	0.00377	0.01496	0	0.0194	0.00494	0	0	0	0	0.00832	0	0.00418	0.00018	0	0.00083	0.00031	0.03647	0	0	0	0	0	0	0	0	0	0	0	0.01889	0	0	0	8e-05	0.00546	0
Candidatus Methanomassiliicoccus intestinalis	Archaea	Candidatus Thermoplasmatota	Thermoplasmata	Methanomassiliicoccales	Methanomassiliicoccaceae	Methanomassiliicoccus	Candidatus Methanomassiliicoccus intestinalis	0	0	0	0	0	0	0	0.00589	0	0	0	0	0.01244	0	0.03202	0	0	0	0	0	0	0	0	0.02385	0	0	0	0	0	0	0	0	0	0	0	0	0	0	0	0	0	0
Prevotella conceptionensis	Bacteria	Bacteroidetes	Bacteroidia	Bacteroidales	Prevotellaceae	Prevotella	Prevotella conceptionensis	0	0	0	0	0	0	0	0	0	0	0	0	0	0	0	0	0	0	0	0	0	0	0	0	0	0	0	0	0	0	0	0	0	6e-05	0	0	0	0	0	0	0	0
Catabacter hongkongensis	Bacteria	Firmicutes	Clostridia	Clostridiales	Catabacteriaceae	Catabacter	Catabacter hongkongensis	0	0	0	0	0	0	0	0.00014	0	0	0	0	0	0	0	0	0	0	0	0	0	0	0	0	0	0	0	0	0	0	0	0	0	0	0	0	0	0	0	0	0	0
Catenibacterium_u_s	Bacteria	Firmicutes	Erysipelotrichia	Erysipelotrichales	Coprobacillaceae	Catenibacterium	Catenibacterium_u_s	0.00026	0	0	0	0	0.00396	0.00012	0.00023	0	0.00014	0	0	0	0	0	0	0	0	0.00019	0	0	0	0	0	0	0.0004	0	0	0.00011	0.00022	0	0	0.00024	0	0	0.00023	0	0.00011	0	0	0.00059	0
Chitinophaga silvisoli	Bacteria	Bacteroidetes	Chitinophagia	Chitinophagales	Chitinophagaceae	Chitinophaga	Chitinophaga silvisoli	0	0	0	0	0	0	0.00019	0	0	0	0	0	0	0.00048	0	0.00029	0	0	0	0	0	0	0	0	0	0	0	0.00037	0	0	0	0	0	0	0	0.00061	0	0	0	0	0	0
Christensenella minuta	Bacteria	Firmicutes	Clostridia	Clostridiales	Christensenellaceae	Christensenella	Christensenella minuta	0	0	0	0	0	0.00251	0	0.00023	0	0	0	0	0	0	0	0	0	0	0	0	0	0	0	0	0	0	0	0	0	0.0017	0	0	0	0	0	0	0	0	0	0	0.00025	0
Citrobacter farmeri	Bacteria	Proteobacteria	Gammaproteobacteria	Enterobacterales	Enterobacteriaceae	Citrobacter	Citrobacter farmeri	0.00051	0	0	0	0	0	0	0	0	0	0	0	0	0	0	0	0	0	0	0	0	0	0	0	0	0	0	0	0	0	0	0	0	0	0	0	0	0	0	0	0	0
Citrobacter portucalensis	Bacteria	Proteobacteria	Gammaproteobacteria	Enterobacterales	Enterobacteriaceae	Citrobacter	Citrobacter portucalensis	0.00137	0	0	0	0	0	0	0	0	0	0	0	0	0	0	0	0	0	0	0	0	0	0	0	0	0	0	0	0	0	0	0	0.00108	0	0	0	0	0	0	0	0	0
Citrobacter_u_s	Bacteria	Proteobacteria	Gammaproteobacteria	Enterobacterales	Enterobacteriaceae	Citrobacter	Citrobacter_u_s	0	0	0	0	0	0	0	0	0	0	0	0	0	0	0	0	0	0	0	0	0	0	0	0	0	0	0	0	0	0	0	0	0.0015	0	0	0	0	0	0	0	0	0
Cloacibacillus evryensis	Bacteria	Synergistetes	Synergistia	Synergistales	Synergistaceae	Cloacibacillus	Cloacibacillus evryensis	0	0	0	0	0	0	0	0.00045	0	0	0	0	0	0	0	0.00054	0	0	0	0	0	0	0	0.01028	0	0	0	0	0	0	0	0	0	0	0	0	0	0	0	0	0	0
Cloacibacillus porcorum	Bacteria	Synergistetes	Synergistia	Synergistales	Synergistaceae	Cloacibacillus	Cloacibacillus porcorum	0	0	0	0	0	0	0	0.00694	0	0	0	0	0.00019	0	0.00097	0	0	0	0	0	0	0	0	0	0	0	0	0	0	0	0	0.0003	0	0	0	0	0	0	0	0	0	0
Clostridia_u_s	Bacteria	Firmicutes	Clostridia	Clostridia_u_o	Clostridia_u_f	Clostridia_u_g	Clostridia_u_s	0.00387	0.00521	0	0	0	0.0028	0.00645	0.0007	0	0.00261	0	0.00067	0	0.0031	0	0.00587	0.00429	0.00019	0	0.01175	0	0	0	0	0.00315	0.00197	9e-05	0	0.01726	0.00909	0.00024	0	0	0.00055	0.00102	0.00031	0.00016	0.0024	0.00131	0	0.00183	6e-05
Clostridiaceae_u_s	Bacteria	Firmicutes	Clostridia	Clostridiales	Clostridiaceae	Clostridiaceae_u_g	Clostridiaceae_u_s	0.01214	0	0.00755	0.00079	0.00293	0	0.00693	0.00082	0.0022	0.00014	0.00251	0.01166	0.00223	0.00051	0	0	0.00089	0.00355	0	0.011	0.00587	0.00613	0.00936	0	0.00176	0.00072	0.00345	0	0.00211	0	0.00085	0	0	0.00497	0	0.00056	0.00046	0.00058	0.0001	0	0.0049	0
Lachnospiraceae_u_s	Bacteria	Firmicutes	Clostridia	Clostridiales	Lachnospiraceae	Lachnospiraceae_u_g	Lachnospiraceae_u_s	0.14695	0.07412	0.05231	0.05468	0.04033	0.0812	0.10988	0.03704	0.06059	0.05489	0.03642	0.02694	0.07218	0.12208	0.04631	0.08944	0.10422	0.07023	0.01853	0.11418	0.09468	0.12747	0.02871	0.0028	0.03305	0.07552	0.04514	0.03612	0.04313	0.07461	0.03458	0.07357	0.06494	0.05097	0.1284	0.06144	0.13688	0.04918	0.09493	0.0885	0.08056	0.03921
Hungatella_u_s	Bacteria	Firmicutes	Clostridia	Clostridiales	Clostridiaceae	Hungatella	Hungatella_u_s	0	9e-05	0	0.00016	0	0	0.00013	0	0	0.00015	0	0	0	0	0	8e-05	0	0	0	0	0	0	0	0	7e-05	0.00018	0	0	0	0	0	0	0	5e-05	0	0	0	0	0	0	0	0
Clostridiales Family XIII. Incertae Sedis_u_s	Bacteria	Firmicutes	Clostridia	Clostridiales	Clostridiales Family XIII. Incertae Sedis	Clostridiales Family XIII. Incertae Sedis_u_g	Clostridiales Family XIII. Incertae Sedis_u_s	0	0	0	0	0	0	0	0	0	0	0	0	0	0	0	0	0	0	0	0	0	0	0	0	0	0	0	0	0	0	0	0	0	0	0.00017	0	0	0	0	0	0	0
Hungatella hathewayi	Bacteria	Firmicutes	Clostridia	Clostridiales	Clostridiaceae	Hungatella	Hungatella hathewayi	0.00023	0.00071	0	0.00034	0	0.00281	0	0.00019	0	0.00072	0	0.00133	8e-05	0	0	0	0.00018	0	0	0.00749	0	0	0	0	0	0.00021	0	0	0.00056	0.00582	0	0	0	0.00042	0	0.00019	0	0	0	0.00016	0	0.00052
Clostridium_u_s	Bacteria	Firmicutes	Clostridia	Clostridiales	Clostridiaceae	Clostridium	Clostridium_u_s	0.0105	0.00543	0.01301	0.00713	0.0262	0.00658	0.02692	0.01708	0.03195	0.00878	0.02267	0.00785	0.01511	0.01031	0.00095	0.01921	0.01225	0.01884	0.01069	0.0075	0.00776	0.0108	0.02348	0.00142	0.00795	0.00797	0.01154	0.00105	0.01627	0.00751	0.01398	0.01604	0.03651	0.02158	0.01961	0.01917	0.00888	0.00709	0.0046	0.00944	0.00668	0.02488
Enterocloster aldensis	Bacteria	Firmicutes	Clostridia	Clostridiales	Lachnospiraceae	Enterocloster	Enterocloster aldensis	0.00061	0.00036	0	0	0	0.00054	0	0	0	0.00031	0	0.00019	0	0.0002	0	0.00024	0.00314	0	0	0.00278	0	0	0	0	0.00018	0	8e-05	0.00039	0.00193	0.00112	0.00078	0	0.00023	0.00015	0	0.00171	0	0	0.00043	0.0002	0	0.00048
Enterocloster asparagiformis	Bacteria	Firmicutes	Clostridia	Clostridiales	Lachnospiraceae	Enterocloster	Enterocloster asparagiformis	8e-05	0	0	0.00013	0	0.00013	0	0.00022	0	0	0	0	0	0	0	0.00023	0.00143	0	0.00021	9e-05	0	0	0	0	0	0	0	0	0	0.00011	0	0	0	0	0	0.00069	0	0	0	0.00016	0.00017	7e-05
Enterocloster bolteae	Bacteria	Firmicutes	Clostridia	Clostridiales	Lachnospiraceae	Enterocloster	Enterocloster bolteae	0.00067	0.0012	0	0.00576	0.00013	0.00044	0.00038	0.00036	0.00034	0.00099	0	0.00013	0.00024	0.00132	0.00101	0.0018	0.00817	0.00042	0	0.00597	0	0.0003	0	0	0.00021	0.00079	0.00023	0.00144	0.00552	0.00195	0.00389	0.0001	0	0.00055	0.0002	0.0021	0	0.00058	0.0012	0.00021	0.00021	0.00483
Lacrimispora saccharolytica	Bacteria	Firmicutes	Clostridia	Clostridiales	Lachnospiraceae	Lacrimispora	Lacrimispora saccharolytica	0	0	0	0	0	0.00024	0	0.0002	0	0.00105	0	0	0	0	0.00021	0	0	0	0	0	0	0	0	0	0	0	0	0	0	0	0	0	0	0	0	0	0	0	0	0	0	0
Enterocloster citroniae	Bacteria	Firmicutes	Clostridia	Clostridiales	Lachnospiraceae	Enterocloster	Enterocloster citroniae	0	0.00036	0	0	0	0.00079	0	0	0	0.0004	0	0	0	0.00052	0	0	0.00038	0	0	0.00059	0	0	0	0	0.00016	0.00039	0	0.00034	0.00045	0.00056	0	0	0	7e-05	0	0.0013	0	0.00019	0	0	0.00024	0.00029
Enterocloster clostridioformis	Bacteria	Firmicutes	Clostridia	Clostridiales	Lachnospiraceae	Enterocloster	Enterocloster clostridioformis	0.00065	0.00126	0	0.00559	0.00037	0.00012	0	0	0	0.00051	0	0	0.00026	0.00128	0	0.00159	0.00689	0.00051	0	0.00605	0.00018	0	0	0.00033	0.00034	0	0	0.00032	0.00536	0.00644	0.00369	0.00035	0	0	0.00026	0.00228	0	0	0.00082	0.00029	0.0002	0.0054
Peptacetobacter hiranonis	Bacteria	Firmicutes	Clostridia	Clostridiales	Peptostreptococcaceae	Peptacetobacter	Peptacetobacter hiranonis	0	0	0	0	0	0	0	0	0	0	0	0	0	0	0	0	0	0	0	0	0	0	0	0	0	0	0	0	0	0	0	0	0	0	0	0	0	0.00376	0	0	0	0
[Clostridium] hylemonae	Bacteria	Firmicutes	Clostridia	Clostridiales	Lachnospiraceae	Lachnoclostridium	[Clostridium] hylemonae	0	0	0	0	0	0	0	0	0	0	0	0	0	0	0	0	0	0	0	0	0	0	0	0	0	0	0	0	0	0	0	0	0	4e-05	0	0	0	0	0	0	0	0
[Clostridium] innocuum	Bacteria	Firmicutes	Erysipelotrichia	Erysipelotrichales	Erysipelotrichaceae	Erysipelatoclostridium	[Clostridium] innocuum	0	0.00042	0	0	0.00014	0.00023	0	0	0	0	0	0	0.00012	0	0	0	0	0	0	0.00277	0.00014	0	0	0	0	7e-05	0	0	0	0	0	0	0	9e-05	0	0	0	0	0	0	0	0
Ruminococcaceae_u_s	Bacteria	Firmicutes	Clostridia	Clostridiales	Ruminococcaceae	Ruminococcaceae_u_g	Ruminococcaceae_u_s	0.00275	0.01997	0.00222	0.0159	0.02314	0.03998	0.04602	0.03304	0.03678	0.04426	0.00358	0.00382	0.00872	0.00378	0.00518	0.00144	0.02293	0.00973	0.01627	0.02233	0.00512	0.04576	0.00746	0.03791	0.00042	0.01158	0.02345	0.00135	0.00804	0.0219	0.00146	0.00491	0.04664	0.01994	0.0633	0.09982	0.00242	0.01757	0.03745	8e-05	0.05618	5e-05
Flavonifractor plautii	Bacteria	Firmicutes	Clostridia	Clostridiales	Ruminococcaceae	Flavonifractor	Flavonifractor plautii	0.0038	0.00503	0	0.00134	0	0.00334	0.00042	0.00116	0	0.00033	0	0	0	0.00041	0	0.00084	0.00191	0	0	0.0052	0	0	0	0	0.00053	0.00158	0	0	0.01084	0.00243	0	0	0	0.00114	0	0	0	0.00019	0.00138	0	0.00044	0.00084
Clostridium paraputrificum	Bacteria	Firmicutes	Clostridia	Clostridiales	Clostridiaceae	Clostridium	Clostridium paraputrificum	0	0	0	0	0	0	0	0	0	0	0	0	0.00024	0	0	0	0	0	0	0	0	0	0	0	0	0	0	0	0	0	0	0	0	0	0	0	0	0	0	0	0	0
Clostridium perfringens	Bacteria	Firmicutes	Clostridia	Clostridiales	Clostridiaceae	Clostridium	Clostridium perfringens	0	0	0	0	0	0	0	0	0	0	0	0	0	0	0	0	0	0	0	0	0	0	0	0	0	0	0	0.0027	0	0	0	0	0	0	0	0	0	0	0	0	0	0
Clostridium phoceensis	Bacteria	Firmicutes	Clostridia	Clostridiales	Clostridiaceae	Clostridium	Clostridium phoceensis	0.00229	0	0	0.00562	0.00073	0.00076	0.00255	0.0042	0.00065	0.00137	0	0.00097	0	0.00061	0.00185	0.00261	0.00196	0.0015	0.00041	0.0035	0.00019	0.0004	0.00112	0	0.00054	0.00423	0.00018	0	0.00136	0.0032	0	0.00029	0.00111	0.00501	0.00021	0.0011	0.0017	0.00114	0.00212	0.00012	0.0006	0.0001
[Clostridium] saccharogumia	Bacteria	Firmicutes	Erysipelotrichia	Erysipelotrichales	Erysipelotrichaceae	Erysipelatoclostridium	[Clostridium] saccharogumia	0	0	0	0	0	0.00195	0	0	0	0	0	0	0	0	0	0	0	0	0	0	0	0	0	0	0	0	0	0	0	0	0	0	0	0	0	0	0	0	0	0	0	0
[Clostridium] scindens	Bacteria	Firmicutes	Clostridia	Clostridiales	Lachnospiraceae	Lachnoclostridium	[Clostridium] scindens	0	0.00046	0	0.00297	0	0	0	0	0	0	0	0	0	0	0	0.00057	0.00116	0	0	0	0	0	0	0	0	0	0	0	0	0.00079	0	0	0	0	0	0	0	0	0	0	0	0
Clostridium saudiense	Bacteria	Firmicutes	Clostridia	Clostridiales	Clostridiaceae	Clostridium	Clostridium saudiense	0	0	0	0	0	0	0	0	0	0	0	0	0.0002	0	0	0	0	0	0	0	0	0	0	0	0	0	0	0	0	0	0	0	0	0	0	0	0	0	0	0	0	0
Clostridium bornimense	Bacteria	Firmicutes	Clostridia	Clostridiales	Clostridiaceae	Clostridium	Clostridium bornimense	0	0	0	0	0	0	0	0	0.00023	0	0	0	0	0	0	0	0	0	0	0	0	0	0	0	0	0	0	0	0	0	0	0	0	0	0	0	0	0	0	0	0	0
Clostridium porci	Bacteria	Firmicutes	Clostridia	Clostridiales	Clostridiaceae	Clostridium	Clostridium porci	0	0	0	0	0	0	0	8e-05	0	0	0	0	0	0	0	0	0.00013	0	0	0	0	0	0	0	0	0	0	0	0	0	0	0	0	0	0	0	0	0	0	0	0	0
[Clostridium] spiroforme	Bacteria	Firmicutes	Erysipelotrichia	Erysipelotrichales	Erysipelotrichaceae	Erysipelatoclostridium	[Clostridium] spiroforme	0	0	0	0	0	0.00202	0	0	0	0	0	0	0	9e-05	0	0	0	0	0.00053	0.00064	9e-05	0	0	0	0.00063	0.00029	0.00013	0	0	0	0	0.00023	0	0	0.00027	0	0.00197	0.00074	0	0	0	0
[Clostridium] symbiosum	Bacteria	Firmicutes	Clostridia	Clostridiales	Lachnospiraceae	Lachnoclostridium	[Clostridium] symbiosum	0.00017	0.00133	0	0	0	0.00093	0.00063	0	0	0.00075	0	0.00056	0.00014	0.00074	0	0.00046	0.00171	8e-05	0	0.00126	0	0.00045	0	0	0	0.00026	0	0	0.00186	0.00804	0	0	0	0.00015	0	0.00067	0	0.00029	0.00123	0.00061	0.00037	0
Collinsella aerofaciens	Bacteria	Actinobacteria	Coriobacteriia	Coriobacteriales	Coriobacteriaceae	Collinsella	Collinsella aerofaciens	0.0003	0	0	0.00052	0.00058	0	0.00013	0.00171	0.00104	0	0	0	0	0	0.00095	0.00029	0	0.0004	0.00146	0	0	0	0	0.001	0	0.0004	8e-05	0	0	0	0	0.00032	0.00014	0.00102	0.00014	0	0	0.00053	0.00026	0	0.0001	0
Collinsella intestinalis	Bacteria	Actinobacteria	Coriobacteriia	Coriobacteriales	Coriobacteriaceae	Collinsella	Collinsella intestinalis	0	0	0	0	0	0	0	0	0	0	0	0	0	0	0	0	0	0.00018	0	0	0	0	0	0	0	0	0	0	0	0	0	0	0	0	0	0.00277	0	0.00016	0	0	0	6e-05
Collinsella_u_s	Bacteria	Actinobacteria	Coriobacteriia	Coriobacteriales	Coriobacteriaceae	Collinsella	Collinsella_u_s	0.00038	0	0	0.00056	0.00069	0	0.00015	0.00179	0.00127	0.00182	0	0.00133	0	0	0.00075	0.00025	0	0.00052	0.00147	0	0	0.00027	0	0.00138	0.00013	0.00057	0	0.0006	0	0	0	0.00029	0.00015	0.00111	0.00024	0.00038	0	0.00045	0.00027	0	0.00023	0.00677
Collinsella bouchesdurhonensis	Bacteria	Actinobacteria	Coriobacteriia	Coriobacteriales	Coriobacteriaceae	Collinsella	Collinsella bouchesdurhonensis	0	0	0	0	0	0	0	0	0	0	0	0	0	0	0	0	0	0	0	0	0	0	0	0	0	0	0	0	0	0	0	0.0001	0	0	0	0	0	0	0	0	0	0
Collinsella stercoris	Bacteria	Actinobacteria	Coriobacteriia	Coriobacteriales	Coriobacteriaceae	Collinsella	Collinsella stercoris	0	0	0	0	0	0	0	0	0	0	0	0	0	0	0	0	0	0	0	0	0	0	0	0	0	0.00088	0	0	0	0	0	0	0	0	0	0.00011	0	0	0	0	0	0
Collinsella tanakaei	Bacteria	Actinobacteria	Coriobacteriia	Coriobacteriales	Coriobacteriaceae	Collinsella	Collinsella tanakaei	0	0	0	0	0	0	0	0	0	0	0	0	0	0	0	0	0	0	0	0	0	0	0	0	0	0.00024	0	0	0	0	0	0	0	0	0	0	0	0.00219	0	0	0	0
Coprobacillus_u_s	Bacteria	Firmicutes	Erysipelotrichia	Erysipelotrichales	Coprobacillaceae	Coprobacillus	Coprobacillus_u_s	0.00214	0.00064	0.00367	0.00033	0.00302	0.00635	0.00078	0.00173	0.00168	0.00056	0.007	0.00627	0.00148	0.00147	0.00422	0.00318	0.00344	0.00246	0.00183	0.00245	0.00445	0.00416	0	0	0.00279	0	0.00328	0	0.00118	0.00129	0	0.00642	0	0.00238	0.00153	0.00096	0.00535	0.0062	0.0003	0.0003	0.00453	0.00155
Coprobacillus cateniformis	Bacteria	Firmicutes	Erysipelotrichia	Erysipelotrichales	Coprobacillaceae	Coprobacillus	Coprobacillus cateniformis	0	0	0	0	0	0.00562	0	0	0	0	0	0	0.00199	0	0	0	0	0	0	0.00215	0	0.00016	7e-05	0	0.00096	7e-05	0	0	0.00146	0.0035	0	0	0	0	0	0.00021	0.0001	0	0.00074	0	0.00035	0
Coprobacter fastidiosus	Bacteria	Bacteroidetes	Bacteroidia	Bacteroidales	Barnesiellaceae	Coprobacter	Coprobacter fastidiosus	0	0	0.00159	0	0	0	0	0	0	0	0	0	0	0	0	0	0	0.00346	0.00034	0	0.00481	0	0	0	0	0	0.00379	0	0	0.01584	0	0.00057	0	0.00254	0	0	0	0	0	0	0	0
Coprobacter secundus	Bacteria	Bacteroidetes	Bacteroidia	Bacteroidales	Barnesiellaceae	Coprobacter	Coprobacter secundus	0	0	0	0	0	0	0	0	0	0	0.00244	0	0	0	0.00095	0	0	0.00111	0	0	0	0.0014	0	0	0.01444	0	0	0	0	0	0	0.00609	0	0	0	0	0	0	0	0	0	0
Coprococcus catus	Bacteria	Firmicutes	Clostridia	Clostridiales	Lachnospiraceae	Coprococcus	Coprococcus catus	0	0	0.00033	0.00076	0.00133	0.00091	0.00057	0.00202	0.00095	0	0	0.00094	0	0	0.00035	0	0	0.00044	0.00091	0	0.00058	0.00059	0.00027	0	0.00013	0	0	0.00028	0	0	0	0.00123	0.00017	0.00114	0.00027	0	0.00051	0	0	0	8e-05	0.00032
Coprococcus comes	Bacteria	Firmicutes	Clostridia	Clostridiales	Lachnospiraceae	Coprococcus	Coprococcus comes	0.00699	0	0.00076	0	0.00974	0.00657	0.00339	0	0.00072	0.01636	0	0.00719	0.0024	0	0.00622	0	0	0.00343	0.00018	0	0.00164	0.0063	0.0025	0.0002	0.00455	0	0.00254	0	0.00302	0	0	0.00316	0.00176	0.00613	0.00735	0	0	0.00724	0	0	0.00204	0
Coprococcus eutactus	Bacteria	Firmicutes	Clostridia	Clostridiales	Lachnospiraceae	Coprococcus	Coprococcus eutactus	0	0	0.00015	0	0	0	0	0	0.01523	0	0	0	0	0	0	0	0	0	0	0	0	0	0	0.00576	0	0	0	0	0	0	0	0	0	0	0	0	0	0	0	0	0	0
Coprococcus_u_s	Bacteria	Firmicutes	Clostridia	Clostridiales	Lachnospiraceae	Coprococcus	Coprococcus_u_s	0.00013	0.00176	0.01213	0	0.01009	0	0	0	0.00156	0	0	0	0	0	0	0.0002	0.01285	0	0.00023	0	0.00014	0.01586	0.00016	0.00654	0.00024	0	0	0.00272	0.00011	0	0	0	0	6e-05	0.0003	0.00076	0.00011	0.00447	0	0.00108	0.00012	0
Dakarella massiliensis	Bacteria	Proteobacteria	Betaproteobacteria	Burkholderiales	Sutterellaceae	Dakarella	Dakarella massiliensis	0	0	0	0	0	0	0	0	0	0	0	0	0	0	0	0	0	0	0	0	0	0	0	0	0	0	0	0	0	0	0	0.00029	0	0	0	0	0	0	0	0	0	0
Desulfotomaculum_u_s	Bacteria	Firmicutes	Clostridia	Clostridiales	Peptococcaceae	Desulfotomaculum	Desulfotomaculum_u_s	0.00552	0.00022	0	0	0.00015	0	0	0	0	0	0	0.00233	0.00224	0	0	0	0	0.00172	0	0.0001	0.00308	0.00148	0.00112	0	0.00165	0.00052	0.00071	0	0.00109	0	0	0	0	0.00202	0	0	0.00268	0	0	0	0.00188	0
Desulfovibrio desulfuricans	Bacteria	Proteobacteria	Deltaproteobacteria	Desulfovibrionales	Desulfovibrionaceae	Desulfovibrio	Desulfovibrio desulfuricans	0	0	0	0	0	0.00148	0	0	0	0	0	0	9e-05	0	0.00045	0	0	0	0	0	0	0	0	0	0	0	0	0	0	0	0	0	0	0	0	0	0	0	0.00156	0	0	0
Desulfovibrio piger	Bacteria	Proteobacteria	Deltaproteobacteria	Desulfovibrionales	Desulfovibrionaceae	Desulfovibrio	Desulfovibrio piger	0	0	0	0	0	0	0	0	0	0	0	0	0	0	0	0	0	0	0.00334	0	0.00159	0	0	0	0	0	0	0	0	0	0	0	0	0	0	0	0	0	0	0	0	0
Desulfovibrio_u_s	Bacteria	Proteobacteria	Deltaproteobacteria	Desulfovibrionales	Desulfovibrionaceae	Desulfovibrio	Desulfovibrio_u_s	0	0	0	0	0	0	0	0.00095	0	0	0	0	0	0	0	0	0	0	0	0	0	0.00028	0	0.00414	0	0	0	0	0	0	0	0	0	0	0	0	0	0	0	0	0	0
Dialister invisus	Bacteria	Firmicutes	Negativicutes	Veillonellales	Veillonellaceae	Dialister	Dialister invisus	0	0	0	0	0.01654	0	0	0	0	0	0.00677	0	0.00253	0	0	0	0.00467	0	0	0	0	0	7e-05	0.03158	0	0.00488	0.01097	0.00303	0.00017	0.0016	0.01534	0	0.00448	0.00452	0	0	0.00821	0	0	0	0	0
Dialister pneumosintes	Bacteria	Firmicutes	Negativicutes	Veillonellales	Veillonellaceae	Dialister	Dialister pneumosintes	0	0	0	0	0	0	0	0	0	0	0	0	0.00015	0	0	0	0	0	0	0	0	0	0	0	0	0	0	0	0	0	0	0	0	0	0	0	0	0	0	0	0	0
Dialister hominis	Bacteria	Firmicutes	Negativicutes	Veillonellales	Veillonellaceae	Dialister	Dialister hominis	0	0	0	0	0	0	0	0	0	0	0	0	0	0	0	0	0	0	0	0	0	0	0	0	0	0	0	0	0	0	0	0	0	0	0	0	0	0	0	0	0	0
Dialister massiliensis	Bacteria	Firmicutes	Negativicutes	Veillonellales	Veillonellaceae	Dialister	Dialister massiliensis	0	0	0	0	0	0	0	0	0	0	0	0	0	0	0	0	0	0	0	0	0	0	0	0	0	0	0	0	0	0	0	0	0	0	0	0	0	0	0	0	0	0
Dielma fastidiosa	Bacteria	Firmicutes	Erysipelotrichia	Erysipelotrichales	Erysipelotrichaceae	Dielma	Dielma fastidiosa	0.00037	0	0	0	0	0.0005	0	0	0.00017	0.0002	0	0	0.00051	0	0	0.0001	0.00113	0	0	0.00012	0.00014	0	0	0	0.00023	0	0.00013	0	0.00014	0.00065	0	0	0	6e-05	0	0.00016	0	0	0	0	0	0
Dorea formicigenerans	Bacteria	Firmicutes	Clostridia	Clostridiales	Lachnospiraceae	Dorea	Dorea formicigenerans	0.0023	0	0.00057	0	0.0014	0.00426	0.00078	0.00224	0.00034	0.00107	0.00054	0.00205	0	0.00424	0.00224	0	0	0	0.00221	6e-05	0.00173	0.00179	0.00074	0.00021	0	0.00276	7e-05	0	0	0	0	0.00214	0	0.00445	0.00022	0.00684	0.00313	0.00881	0.00104	0.00077	0.00488	0.00144
Dorea longicatena	Bacteria	Firmicutes	Clostridia	Clostridiales	Lachnospiraceae	Dorea	Dorea longicatena	0.00365	0	0.00071	0	0.00495	0	0	0	0.00143	0	0.00203	0.01225	0.00039	0	0.01013	0	0	0.00324	0.00352	0.01255	0.00154	0.00436	0.00056	0.00154	0.00586	0.01344	0.00265	0	0.00312	0	0	0.00257	0.00159	0.00552	0.00232	0.02577	0.01481	0.0132	0.01198	0	0.00354	0.00087
Dorea_u_s	Bacteria	Firmicutes	Clostridia	Clostridiales	Lachnospiraceae	Dorea	Dorea_u_s	0.00175	0	0.00045	0	0.00109	0.00561	0.00082	0.00414	0.00057	0.00095	0.00053	0.00224	0	0.00355	0.00165	0.00078	0	0.00081	0.00162	0	0.00125	0.00134	0	0	0	0.00196	7e-05	0	0	0	0	0.00158	0	0.00335	0.00032	0.00504	0.0026	0.00629	0.00106	0.00176	0.00403	0.00118
Drancourtella massiliensis	Bacteria	Firmicutes	Clostridia	Clostridiales	Ruminococcaceae	Drancourtella	Drancourtella massiliensis	0	0	0	0	0	0.00194	0	0.00083	0	0	0	0	0	0.00037	0	0.00144	0.00075	0	0	0.00154	0	0	0	0.00053	0	0	0	0	0	0.00207	0	0	0	0	0	0	0	0	0	0	0	0
Drancourtella_u_s	Bacteria	Firmicutes	Clostridia	Clostridiales	Ruminococcaceae	Drancourtella	Drancourtella_u_s	0	0	0	0	0	0	0	0	0	0	0	0	0	0	0	0	9e-05	0	0	0	0	0	0	0	0	0	0	0	0	0	0	0	0	0	0	0	0	0	0	0	0	0
Dysosmobacter welbionis	Bacteria	Firmicutes	Clostridia	Clostridiales	Oscillospiraceae	Dysosmobacter	Dysosmobacter welbionis	0.00628	0.00459	0.00042	0.00701	0.00058	0.0051	0.00701	0.00683	0.00123	0.004	0.00358	0.00085	0.00118	0.00523	0.00062	0.00165	0.00498	0.0025	0.00158	0.00865	0.00088	0.00032	0.00105	0.00062	0.00309	0.00196	0.00323	0.00181	0.00821	0.00796	0	0.00145	0.00157	0.00444	0.0023	0.00342	0.00113	0.00114	0.01423	0.00177	0.0037	0.00113
Eggerthella lenta	Bacteria	Actinobacteria	Coriobacteriia	Eggerthellales	Eggerthellaceae	Eggerthella	Eggerthella lenta	0.00037	0.00033	0	0	0	0.00069	0	0.00014	0.00019	0.0001	0	0	0	0	0	0	0.0001	0	0	0.00284	0	0	0	0.00023	0	9e-05	0	0	0.00097	0.00495	0	0	0	0.00014	0	0	0.00051	0	0.00032	0	0	0
Eggerthella_u_s	Bacteria	Actinobacteria	Coriobacteriia	Eggerthellales	Eggerthellaceae	Eggerthella	Eggerthella_u_s	0.00046	0.00047	0	0	0	0.00125	0	0.00022	0	0.00024	0	0	0	0.00034	0	0	0	0	0.00053	0.00428	0	0	0	0.00079	0	0.00047	0	0	0.00179	0.00744	0	0	0	0.00019	0	0	0.00078	0.00027	0.00048	0	0	0
Eisenbergiella_u_s	Bacteria	Firmicutes	Clostridia	Clostridiales	Lachnospiraceae	Eisenbergiella	Eisenbergiella_u_s	0	0	0	0	0	0.00402	0	0	0	0	0	0	0	0	0	0	0	0	0	0.00018	0	0	0	0	0	0	0	0	0	0	0	0	0	0	0	0	0	0	0	0	0	0
Eisenbergiella tayi	Bacteria	Firmicutes	Clostridia	Clostridiales	Lachnospiraceae	Eisenbergiella	Eisenbergiella tayi	0	0	0	0	0	0.00128	0	0.00017	0	0	0	0	0	0.00037	0	0	0.00084	0	0	0.01047	0	0	0	0	0	0	0.00015	0	0.00093	0.00207	0	0	0	0.00069	0	0.00025	0	0	0	0	0	0
Emergencia timonensis	Bacteria	Firmicutes	Clostridia	Clostridiales	Clostridiales Family XIII. Incertae Sedis	Emergencia	Emergencia timonensis	0	0	0	0	0	0	0	0	0	0	0	0	0	0.00047	0	0	0	0	0	0	0	0	0	0	0	0.00071	0	0	0	0.00096	0.00025	0	0	4e-05	0	0	0	0.00014	0	0	9e-05	0
Enterobacter roggenkampii	Bacteria	Proteobacteria	Gammaproteobacteria	Enterobacterales	Enterobacteriaceae	Enterobacter	Enterobacter roggenkampii	0	0	0	0	0	0	0	0	0	0	0	0	0	0	0	0	0	0	0	0	0	0	0	0	0	0	0	0	0	0	0.00382	0	0	0	0	0	0	0	0	0	0	0
Enterobacter cloacae	Bacteria	Proteobacteria	Gammaproteobacteria	Enterobacterales	Enterobacteriaceae	Enterobacter	Enterobacter cloacae	0	0	0	0	0	0	0	0	0	0	0	0	0	0	0	0	0	0	0	0	0	0	0	0	0	0	0	0	0	0	0.00263	0	0	0	0	0	0	0	0	0	0	0
Enterobacter_u_s	Bacteria	Proteobacteria	Gammaproteobacteria	Enterobacterales	Enterobacteriaceae	Enterobacter	Enterobacter_u_s	0	0	0	0	0	0	0	0	0	0	0	0	0.00011	0	0	0	0	0	0	0	0	0	0	0	0	0	0	0	0	0	0.00246	0	0	0	0	0	0	0	0	0	0	0
Enterococcus_u_s	Bacteria	Firmicutes	Bacilli	Lactobacillales	Enterococcaceae	Enterococcus	Enterococcus_u_s	0	0	0	0	0	0	0	0	0	0	0	0	0	0	0	0	0	0	0	0	0	0	0	0	0	0.00031	0	0	0	0	0	0	0	0	0	0	0	0	0	0	0	0
Enterococcus faecium	Bacteria	Firmicutes	Bacilli	Lactobacillales	Enterococcaceae	Enterococcus	Enterococcus faecium	0	0.00055	0	0	0	0	0	0	0	0.00021	0	0	0	0	0	0	0	0.00011	0	0.00016	0	0	0	0	0	0	0	0.00209	0.0001	0.00013	0	0	0	0.00048	0	0	0	0	0.00012	0	0	0
Adlercreutzia mucosicola	Bacteria	Actinobacteria	Coriobacteriia	Eggerthellales	Eggerthellaceae	Adlercreutzia	Adlercreutzia mucosicola	0	0	0	0	0	0	0	0	0	0	0	0	0	0.00128	0	0	0	0	0	0	0	0	0	0	0	0	0	0	0	0	0	0	0	0	0	0	0	0	0	0	0	0
Enteroscipio rubneri	Bacteria	Actinobacteria	Coriobacteriia	Eggerthellales	Eggerthellaceae	Enteroscipio	Enteroscipio rubneri	0	0	0	0	0	0	0	0.00013	0	0	0	0	0	0	0	0	0	0	0	0	0	0	0	0	0	0	0	0	0	0.00244	0	0	0	0	0	0	0	0	0	0	0	0
Erysipelatoclostridium ramosum	Bacteria	Firmicutes	Erysipelotrichia	Erysipelotrichales	Erysipelotrichaceae	Erysipelatoclostridium	Erysipelatoclostridium ramosum	0	0.00026	0	0.0014	0	0	0	0	0	0	0	0	0	0	0	0.00304	0.00086	0	0	0.00125	0	0	0	0	0.0005	0.00017	0	0	0	0.00089	0	0	0	0	0.00207	0	0	0.00068	0	0	0	0
Erysipelotrichaceae_u_s	Bacteria	Firmicutes	Erysipelotrichia	Erysipelotrichales	Erysipelotrichaceae	Erysipelotrichaceae_u_g	Erysipelotrichaceae_u_s	0.00017	0.00174	0.00023	0.00015	0.00054	0.00236	0.00012	0.0001	0	0.00186	0.00024	0.00011	0.00042	0.00058	0.00024	0.00017	0.00597	0.0006	0	0.00892	0.00071	0	6e-05	0.00028	0.00034	0.00026	0.00019	0	0.00834	0.00121	0	0	0.00089	0.00069	0.00127	0	0.00022	0	0	0.00021	0.00069	0
Escherichia coli	Bacteria	Proteobacteria	Gammaproteobacteria	Enterobacterales	Enterobacteriaceae	Escherichia	Escherichia coli	0	0.00314	0	0	0.00011	0	0.00034	0	0	0	0	0.00037	0.0016	0.00045	0.00036	0	0	0	0	0	0.00013	0	0	0.00031	0.00031	0	0	0.02329	0.00036	0.00052	0	0	0	0.00061	0	0.00318	0.01439	0	0	0	0	0
Enterobacteriaceae_u_s	Bacteria	Proteobacteria	Gammaproteobacteria	Enterobacterales	Enterobacteriaceae	Enterobacteriaceae_u_g	Enterobacteriaceae_u_s	0	0	0	0	0	0	0	0	0	0	0	0	8e-05	0	0	0	0	0	0	0	0	0	0	0	0	0	0	0	0	0	0	0	0	0	0	0	0	0	0	0	0	0
Escherichia_u_s	Bacteria	Proteobacteria	Gammaproteobacteria	Enterobacterales	Enterobacteriaceae	Escherichia	Escherichia_u_s	0	0	0	0	0	0	0	0	0	0	0	0	0	0	0	0	0	0	0	0	0	0	0	0	0	0	0	0	0	0	0	0	0	0	0	0	0	0	0	0	0	0
Holdemanella biformis	Bacteria	Firmicutes	Erysipelotrichia	Erysipelotrichales	Erysipelotrichaceae	Holdemanella	Holdemanella biformis	0	0	0	0	0	0	0	0	0	0	0.00147	0	0	0	0	0	0	0	0	0	0	0	0	0	0	0	0	0	0	0	0	0.00163	0	0	0	0	0	9e-05	0	0	0	0
Faecalitalea cylindroides	Bacteria	Firmicutes	Erysipelotrichia	Erysipelotrichales	Erysipelotrichaceae	Faecalitalea	Faecalitalea cylindroides	0	0	0	0	0	0	0	0	0	0	0	0	0	0	0	0	0.0002	0	0	0	0.00052	0.00029	0	0	0	0.00015	0	0	0	0	0	0.00158	0	0	0	0	0	0	0	0	0	0
Agathobaculum desmolans	Bacteria	Firmicutes	Clostridia	Clostridiales	Ruminococcaceae	Agathobaculum	Agathobaculum desmolans	0	0	0	0	0	0	0	0	0	0	0	0	0	0	0	0	0	0	0	0.00013	0	0	0	0	0	0	0	0	0	0	0	0	0	0	0	0	0	0	0	0	0	0
Amedibacillus dolichus	Bacteria	Firmicutes	Erysipelotrichia	Erysipelotrichales	Erysipelotrichaceae	Amedibacillus	Amedibacillus dolichus	0	0.00024	0	0	0	0	0	7e-05	0	0	0	0	0	0	0	0	0	0	0	0	0	0	0	0	0.00011	0	0	0	0	0	0	0	0	0	0	0	0.00112	0.00038	0.00047	0	0	0.0001
Lachnospira eligens	Bacteria	Firmicutes	Clostridia	Clostridiales	Lachnospiraceae	Lachnospira	Lachnospira eligens	9e-05	0	0.02786	0.00594	0.00032	0.02174	0.01027	0.0023	0.01718	0	0	0.04425	0.00614	0.00019	0.00818	0	0.00988	0.02177	0.00051	0	0.05622	0.00957	0.01611	0.00057	8e-05	0.00825	0.03188	0.00102	0	0	0	0.01825	0.00542	0.00473	0.01059	0	0	0	0.00415	0.00446	0.0128	0
Anaerobutyricum hallii	Bacteria	Firmicutes	Clostridia	Clostridiales	Lachnospiraceae	Anaerobutyricum	Anaerobutyricum hallii	0.00461	0	0.00038	0	0.00179	0.0001	0.00326	0.00786	0.0013	0	0.00396	0.00209	0	0.00849	0.00127	0	0.00157	0.00866	0.00095	0	0.00646	0.00209	0.00091	0.00028	0	0	0.0041	0	0	0.00075	0.00217	0.02001	0	0.00593	0	0.00025	0	0.00086	0	0.00435	0.00368	0
Eubacterium callanderi	Bacteria	Firmicutes	Clostridia	Clostridiales	Eubacteriaceae	Eubacterium	Eubacterium callanderi	0	0	0	0	0	0	0	0	0	0	0	0	0	0	0	0	0	0	0	0	0	0	0	0	0	0	0	0	0	0	0	0	0	0	0	0	0	0	0	0	0	9e-05
Eubacterium maltosivorans	Bacteria	Firmicutes	Clostridia	Clostridiales	Eubacteriaceae	Eubacterium	Eubacterium maltosivorans	0	0	0	0	0	0	0	0	0	0	0	0	0	0	0	0	0	0	0	0	0	0	0	0	0	0	0	0	0	0	0	0	0	0	0	0	0	0.00026	0	0	0	0
Eubacterium ramulus	Bacteria	Firmicutes	Clostridia	Clostridiales	Eubacteriaceae	Eubacterium	Eubacterium ramulus	0.00315	0	0.00062	0	0.00036	0.0001	0.00184	0	0	0	0.00067	0.00471	0.00055	0	0.00478	0	0	0	0	0	0	0.00053	0.0003	0	0	0	0	0	0	0	0	0.00068	0.00011	0.00278	0	0	0	0.0032	0	0	0.00302	0
Eubacterium_u_s	Bacteria	Firmicutes	Clostridia	Clostridiales	Eubacteriaceae	Eubacterium	Eubacterium_u_s	0.00025	0.00026	0.02068	0.00426	0.00035	0.01506	0.00791	0.00165	0.02909	0.00171	0.00789	0.03892	0.00448	0.00016	0.0074	0.00076	0.00843	0.01637	0.00037	0.00042	0.03719	0.00668	0.01145	0.00082	0.00223	0.00449	0.02311	0.00073	0.00197	0.00467	0	0.02629	0.00417	0.00333	0.00741	0.00471	0.00089	0.0105	0.00329	0.00334	0.00873	0.00013
Eubacterium ventriosum	Bacteria	Firmicutes	Clostridia	Clostridiales	Eubacteriaceae	Eubacterium	Eubacterium ventriosum	0.00566	0	0	0	0.00076	0	0	0	0.00082	0	0	0.00085	0	0	0	0	0	0	0	0	0.00084	0.00045	0.00167	0.00021	0	0	0.0027	0	0.00097	0	0.0008	0.00033	0	0.00256	0.00144	0	0	0	0	0	0.00152	0
Evtepia gabavorous	Bacteria	Firmicutes	Clostridia	Clostridiales	Clostridiales_u_f	Evtepia	Evtepia gabavorous	0.0003	0	0	0	0	0.00365	0.00126	0.00754	0	0.00048	0	0.00028	0	0	0	0.00134	0.00033	0.001	0.00376	0.00228	0.0002	0	0.00027	0	0.00016	0	0	0.00017	0.00035	0.00607	0	0	0.00016	0	0	0	0	0.00188	0.00142	0.00014	0.00216	0.00014
Faecalibacterium prausnitzii	Bacteria	Firmicutes	Clostridia	Clostridiales	Ruminococcaceae	Faecalibacterium	Faecalibacterium prausnitzii	0.02352	0.12544	0.00727	0.0086	0.00708	0.00164	0.02113	0.03793	0.00972	0.00815	0.03075	0.01388	0.00465	0.00179	0.00608	0.0174	0.00462	0.01502	0.01303	0.0192	0.0259	0.00309	0.0436	0.00646	0.03191	0.0366	0.01661	0.00817	0.0567	0.0074	0.00196	0.00646	0.0132	0.01943	0.0103	0	0.01079	0.00027	0.0069	0.01815	0.01596	0
Faecalibacterium_u_s	Bacteria	Firmicutes	Clostridia	Clostridiales	Ruminococcaceae	Faecalibacterium	Faecalibacterium_u_s	0.02591	6e-05	0.00715	0.00784	0.00739	0.00055	0.00832	0.01741	0.00667	0.00015	0.01171	0.01668	0.00505	0.00024	0.00473	0.00838	0.00548	0.01827	0.00766	0.02133	0.00985	0.00244	0.01224	0.00096	0.04013	0.04921	0.01845	0.00844	0.00149	0.00011	0	0.00185	0.00554	0.00874	0.01148	0	0.01182	0.00017	0.00155	0.01893	0.0117	0
Faecalimonas umbilicata	Bacteria	Firmicutes	Clostridia	Clostridiales	Lachnospiraceae	Faecalimonas	Faecalimonas umbilicata	0	9e-05	0	0	0	0	0	0	0	0	0	0	0	0	0	0	0	0	0	0.00046	0	0	0	0	0	0	0	0	0	0	0	0	0	0	0	0	0	0.00384	0	0.00094	0	0
Fenollaria timonensis	Bacteria	Firmicutes	Clostridia	Clostridiales	Clostridiales_u_f	Fenollaria	Fenollaria timonensis	0	0	0	0	0	0	0	0	0	0	0	0	0	0	0	0	0	0	0	0	0	0	0	0	0	0	0	0	0	0	0	0	0	0	0.00187	0	0	0	0	0	0	0
Firmicutes_u_s	Bacteria	Firmicutes	Firmicutes_u_c	Firmicutes_u_o	Firmicutes_u_f	Firmicutes_u_g	Firmicutes_u_s	0.01869	0	0.02171	0.00245	0.0195	0.00085	0.03628	0.01559	0.0192	0.01106	0.01316	0.04509	0.03817	0.00801	0.00851	0.01363	0.01049	0.04149	0.00201	0.05965	0.01463	0.05713	0.02863	0.00443	0.00367	0.0026	0.00163	0.0006	0	0.03149	0.00031	0.00679	0.00525	0.02464	0.01167	0.02062	0.00596	0.03019	0.00494	0.00581	0.03211	6e-05
Flavonifractor_u_s	Bacteria	Firmicutes	Clostridia	Clostridiales	Ruminococcaceae	Flavonifractor	Flavonifractor_u_s	0	0.0001	0	0	9e-05	0.00029	0	0.00021	0	7e-05	0	0	0	0.00138	0.00023	0	0	0	0	0	0	0	0	0.0002	0	0	0	0	0	0	0	0	0.00016	6e-05	0	0	0	6e-05	0	0	0	0
Flintibacter_u_s	Bacteria	Firmicutes	Clostridia	Clostridiales	Clostridiales_u_f	Flintibacter	Flintibacter_u_s	0	0	0	0	0	0	0	0	0	0	0	0	0	0	0	0.00016	0.00022	0	0	0	0	0	0	0	0.00016	0	0	0	0	0	0	0	0	0.00014	0.00034	0	0.00039	0	0	8e-05	0	0
Fournierella massiliensis	Bacteria	Firmicutes	Clostridia	Clostridiales	Ruminococcaceae	Fournierella	Fournierella massiliensis	0	0.0001	0	0	0	0	0	0	0	6e-05	0	0	0	0	0	0	0	0	0	0	0	0	0	0	0	0	0	0	0	0	0	0	0	0	0	0	0	0	9e-05	0	0	0
Fusobacterium_u_s	Bacteria	Fusobacteria	Fusobacteriia	Fusobacteriales	Fusobacteriaceae	Fusobacterium	Fusobacterium_u_s	0	0	0	0	0	0	0	0	0	0	0	0	0	0	0	0	0	0	0	0	0	0	0	0	0	0	0	0	0	0	0	0	0	0	0	0.00013	0	0	0	0	0	0
Fusobacterium perfoetens	Bacteria	Fusobacteria	Fusobacteriia	Fusobacteriales	Fusobacteriaceae	Fusobacterium	Fusobacterium perfoetens	0	0	0	0	0	0	0	0	0	0	0	0	0	0	0	0	0	0	0	0	0	0	0	0	0	0	0	0	0	0	0	0	0	0	0	0.00095	0	9e-05	0	0	0	0
Gabonia massiliensis	Bacteria	Bacteroidetes	Bacteroidia	Bacteroidales	Porphyromonadaceae	Gabonia	Gabonia massiliensis	0	0	0	0	0	0	0	0	0	0	0.00174	0	0	0	0.00089	0	0	0.00095	0	0	0	0.00132	0	0	0.01322	0	0	0	0	0	0	0.00493	0	0	0	0	0	0	0	0	0	0
Gabonibacter massiliensis	Bacteria	Bacteroidetes	Bacteroidia	Bacteroidales	Porphyromonadaceae	Gabonibacter	Gabonibacter massiliensis	0	0	0	0	0.00102	0	0	0	0	0	0	0	0	0	0	0	0	0	0	0	0	0	0	0	0	0	0	0	0	0	0	0	0	0	0	0	0	0	0	0	0	0
Gardnerella vaginalis	Bacteria	Actinobacteria	Actinomycetia	Bifidobacteriales	Bifidobacteriaceae	Gardnerella	Gardnerella vaginalis	0	0	0	0	0	0	0	0	0	0	0	0	0	0	0	0	0	0	0	0	0	0	0	0	0	0	0	0	0	0	0	0	0	0.00057	0	0	0	0	0	0	0	0
Gemella morbillorum	Bacteria	Firmicutes	Bacilli	Bacillales	Bacillales_u_f	Gemella	Gemella morbillorum	0	0	0	0	0	0	0	0	0	0	0	0.00012	0	0	0	0	0	0	0	0	0	0	0	0	0	0	0	0	0	0	0	0	0	0	0	0	0	0	0	0	0	0
Gemmiger formicilis	Bacteria	Firmicutes	Clostridia	Clostridiales	Ruminococcaceae	Gemmiger	Gemmiger formicilis	0.00833	0	0.00137	0	0.00559	0.00589	0.00754	0.00781	0.00375	0	0	0.00041	8e-05	0	0.00084	0.00534	0.00157	0	0.00465	0	0.00016	0.00137	0.00102	0.01921	0	0.00131	0.00148	0	0	0.01046	0	0.00094	0.00046	0.00499	0	0.00013	0.00699	0.0013	0.0009	0	0.01243	0
Gemmiger_u_s	Bacteria	Firmicutes	Clostridia	Clostridiales	Ruminococcaceae	Gemmiger	Gemmiger_u_s	0	0.00039	0	0	0	0	0	0	0	6e-05	0	0	0	0	0	0	9e-05	0	0	0	0	0	0	0	0	0	0	0	0	0	0	0	0	0	0	0	0	0	0	0	0	0
Erysipelotrichales_u_s	Bacteria	Firmicutes	Erysipelotrichia	Erysipelotrichales	Erysipelotrichales_u_f	Erysipelotrichales_u_g	Erysipelotrichales_u_s	0	0	0	0	0	0	0	0	0	0	0	0	0	0	0	0	0	0	0	0	0	0	0	0	0	0	0	0	0	0	0	0	0	0	0	0	0	0	0	0.00103	0	0
Synergistaceae_u_s	Bacteria	Synergistetes	Synergistia	Synergistales	Synergistaceae	Synergistaceae_u_g	Synergistaceae_u_s	0	0	0	0	0	0	0	0	0	0	0	0	0	0	0	0	0	0.0003	0	0	0	0	0	0	0	0	0	0	0	0	0	0	0	0	0	0.00023	0	0	0	0	0	9e-05
Gordonibacter pamelaeae	Bacteria	Actinobacteria	Coriobacteriia	Eggerthellales	Eggerthellaceae	Gordonibacter	Gordonibacter pamelaeae	0	0	0	0.00057	0	0.00086	0	0.00045	0.00035	0	0	0	0	0	0	0.00021	0	0	0.00012	0.00292	0	0	0	0	0	0	0	0	0	0.00105	0	0	0	0.00045	0	0	0.00011	0	0.00046	0	0	0
Lactobacillales_u_s	Bacteria	Firmicutes	Bacilli	Lactobacillales	Lactobacillales_u_f	Lactobacillales_u_g	Lactobacillales_u_s	0	0	0	0	0	0	0	0	0	0	0	0	0	0	0	0	0	0	0	0	0	0	0	0	8e-05	0	0	0	0	0	0	0	0	0	0	0	0	0	0	0	0	0
Haemophilus_u_s	Bacteria	Proteobacteria	Gammaproteobacteria	Pasteurellales	Pasteurellaceae	Haemophilus	Haemophilus_u_s	0	0.00023	0.00045	0	0	0	0	0	0	0	0.00039	0.00012	0.00392	0	0	0	0	0	0	0	0.0032	0.00024	0	0	0	0.00023	8e-05	0.00041	0	0	0	0	0	0	0	0	0	0	0	8e-05	0	0
Haemophilus parainfluenzae	Bacteria	Proteobacteria	Gammaproteobacteria	Pasteurellales	Pasteurellaceae	Haemophilus	Haemophilus parainfluenzae	0	4e-05	0	0	0	0	0	0	0	0	0	0	0	0	0	0	0	0	0	0	0.001	9e-05	0	0	0	0	0	0	0	0	0	0	0	0	0	0	0	0	0	0	0	0
Hafnia paralvei	Bacteria	Proteobacteria	Gammaproteobacteria	Enterobacterales	Hafniaceae	Hafnia	Hafnia paralvei	0	0	0	0	0	0	0	0	0	0	0	0	0	0	0	0	0	0	0	0	0	0	0	0	0.00018	0.0004	0	0	0	0	0	0	0	0	0	0	0	0	0	0	0	0
Harryflintia acetispora	Bacteria	Firmicutes	Clostridia	Clostridiales	Ruminococcaceae	Harryflintia	Harryflintia acetispora	0	0	0	0	0	0	0	0.00042	0	0.00025	0	0	0	0	0	0	0.00033	0.00012	0.00029	0	0	0	0	0	0	0	0	0	0	0.00192	0	0	0	9e-05	0	0.0004	0	0.0002	0.00039	0	0	0
Holdemania filiformis	Bacteria	Firmicutes	Erysipelotrichia	Erysipelotrichales	Erysipelotrichaceae	Holdemania	Holdemania filiformis	0.00056	0.00032	0	0	0	0.00017	0	0.00024	0.00036	7e-05	0	0	0	0.00025	0	0	0	0.00066	0	0.0005	0	7e-05	0	0	0	0.00074	0	0	0	0.00031	0	0	0.00016	0.00025	0	0.00013	0.00019	0	0	0	0.00027	9e-05
Holdemania massiliensis	Bacteria	Firmicutes	Erysipelotrichia	Erysipelotrichales	Erysipelotrichaceae	Holdemania	Holdemania massiliensis	0	0	0	0	0	0.00036	0	0	0	0.00018	0	0.00013	0.00013	0	0	0	0.00083	0	0	0	0	0	0	0	0	0	0	0	0	0	0	0	0	0	0	0	0	0	0	0	0	0
Holdemania_u_s	Bacteria	Firmicutes	Erysipelotrichia	Erysipelotrichales	Erysipelotrichaceae	Holdemania	Holdemania_u_s	0	0.0001	0	0	0.00015	0	0	0.00015	0	0.00133	0	0	0	0	0.0003	0.00025	0	0	0	0.00328	0	0	0	0	0	0	0.00015	0.00015	0	0.00035	0	0	0	0.0002	0	0	0	0.00029	0.00048	0.00024	0	0
Hungatella effluvii	Bacteria	Firmicutes	Clostridia	Clostridiales	Clostridiaceae	Hungatella	Hungatella effluvii	0	0	0	0	0	0.00086	0	0	0	0	0	0	0	0	0	0	0	0	0	0.00021	0	0	0	0	0	0	0	0	0	0	0	0	0	0	0	0	0	0	0	0	0	0.00018
Intestinibacter bartlettii	Bacteria	Firmicutes	Clostridia	Clostridiales	Peptostreptococcaceae	Intestinibacter	Intestinibacter bartlettii	0	0	0	0	0	0.00128	0	0	0	0	0	0	0.00136	0	0	0	0	0	0	0	0.00051	0.00017	0	0	0	0	0.00017	0	0	0	0	0	0	0.00051	0	0	0	0	0	0	0	0
Intestinimonas butyriciproducens	Bacteria	Firmicutes	Clostridia	Clostridiales	Clostridiales_u_f	Intestinimonas	Intestinimonas butyriciproducens	0	0	0	0.00053	0	0.00068	0.00162	0.00075	0.00117	0.00041	0	0	0	0	0	0.00073	0.0013	0.00023	0.00112	0.00113	0	0	0	0.00064	0	0.00024	0	0	0	0.00057	0	0	0.00023	0.00126	0	0.00105	0	0	0	0	0	0
Intestinimonas massiliensis	Bacteria	Firmicutes	Clostridia	Clostridiales	Clostridiales_u_f	Intestinimonas	Intestinimonas massiliensis	0.00035	0.00024	0	0.00017	0	0.00435	0.0001	0.00148	0.00063	7e-05	0	0	0.00018	0.00024	0.00156	0.0004	0.00019	0.0001	0.00027	9e-05	0	0	0	0.00558	0	0	0	0	0	0.00074	0	0	0	5e-05	0	0.00018	0	0.00013	0.0003	0	9e-05	0
Intestinimonas timonensis	Bacteria	Firmicutes	Clostridia	Clostridiales	Clostridiales_u_f	Intestinimonas	Intestinimonas timonensis	0	0	0	0	0	0.00023	0	0.0002	0	0.00023	0	0.00028	0	0.00011	0	7e-05	0.0009	0.00031	0	0.0001	0	0	0	0.00022	0	0	0	0	0	0.00033	0	0	0.00023	0.00023	0	0	0	0	0	0	0	0
Klebsiella pneumoniae	Bacteria	Proteobacteria	Gammaproteobacteria	Enterobacterales	Enterobacteriaceae	Klebsiella	Klebsiella pneumoniae	0	0	0	0	0	0	0	0	0	0	0	0	0	0	0.00244	0	0	0	0	0	0	0	0	0	0	0	0	0.00793	0	0	0	0	0	0	0	0	0.00039	0	0	0	0	0
Klebsiella variicola	Bacteria	Proteobacteria	Gammaproteobacteria	Enterobacterales	Enterobacteriaceae	Klebsiella	Klebsiella variicola	0	0	0	0	0	0	0	0	0	0	0	0	0	0	0	0	0	0	0	0	0	0	0	0	0.00358	0	0	0	0	0	0	0	0	0	0	0	0	0	0	0	0	0
Klebsiella quasipneumoniae	Bacteria	Proteobacteria	Gammaproteobacteria	Enterobacterales	Enterobacteriaceae	Klebsiella	Klebsiella quasipneumoniae	0	0	0	0	0	0	0	0	0	0	0	0	0	0	0	0	0	0	0	0	0	0	0	0	0	0	0	0	0	0	0	0	0	0	0	0	0	0	0	0	0	0
Kluyvera ascorbata	Bacteria	Proteobacteria	Gammaproteobacteria	Enterobacterales	Enterobacteriaceae	Kluyvera	Kluyvera ascorbata	0	0	0	0	0	0	0	0	0	0	0	0	0	0	0	0	0	0	0	0	0	0	0	0	0	0	0	0.00099	0	0	0	0	0	0	0	0	0	0	0	0	0	0
Lachnoclostridium edouardi	Bacteria	Firmicutes	Clostridia	Clostridiales	Lachnospiraceae	Lachnoclostridium	Lachnoclostridium edouardi	0	0	0	0	0	0	0	0	0	0	0	0.00012	0	0	0	0.0002	0	0.00015	0	8e-05	0	0	0	0	0.00014	0	0	0.00064	0.0003	0.00016	0	0	0	0	0	0	0	7e-05	0	0.00017	0	0.0004
Lachnoclostridium pacaense	Bacteria	Firmicutes	Clostridia	Clostridiales	Lachnospiraceae	Lachnoclostridium	Lachnoclostridium pacaense	0	0	0	0	0	0	0.00067	0	0	0	0	0	0	0	0	0	0	0	0	0	0	0	0	0	0	0.00029	0	0	0	0	0	0	0	0.00042	0	0	0	0	0	0	0	0.00041
Lachnoclostridium phocaeense	Bacteria	Firmicutes	Clostridia	Clostridiales	Lachnospiraceae	Lachnoclostridium	Lachnoclostridium phocaeense	0	0	0	0	0	0.00086	0	0	0	0	0	0	0	0	0	0	0	0	0	0	0	0	0	0	0	0	0	0	0	0	0	0	0	0	0	0	0	0	0	0	0	0
Lachnoclostridium_u_s	Bacteria	Firmicutes	Clostridia	Clostridiales	Lachnospiraceae	Lachnoclostridium	Lachnoclostridium_u_s	0	6e-05	0	0.00107	0.00011	0.00073	0.00014	0.00018	0	0.00158	0	0	0	0.00092	0.00044	0.00059	0.00071	0	0	0	0	0	6e-05	0	0	0	0	0	0	0	0	0	0.00013	0	0.00065	0	0.00012	0	0.00011	0	0	0
Clostridium fessum	Bacteria	Firmicutes	Clostridia	Clostridiales	Clostridiaceae	Clostridium	Clostridium fessum	0.0071	0	0.00102	0.00365	0.0005	0.00091	0.00375	0.00085	0.00206	0	0.00092	0.00715	0	0	0	0	0.00435	0.00938	0.00372	0	0.00271	0.00285	0.00137	0	8e-05	8e-05	0	0	0	0	0	0.00192	0.00053	0.00508	0	0.00101	0.006	8e-05	0.00172	0	0.00311	0
Lachnospira multipara	Bacteria	Firmicutes	Clostridia	Clostridiales	Lachnospiraceae	Lachnospira	Lachnospira multipara	0	0	0	0	0	0	0	0	0	0	0	0	0	0	0	0	0	0	0	0	0	0	0	0	0	0	0	0	0	0	0	0	0	0	0	0	0	0	0	0	9e-05	0
Lachnospira pectinoschiza	Bacteria	Firmicutes	Clostridia	Clostridiales	Lachnospiraceae	Lachnospira	Lachnospira pectinoschiza	0.0016	0	0.01674	0	0	0	0.01124	0	0.00047	0	0.0016	0	8e-05	0	0.02598	0.00902	0	0.01972	0	0.01481	0.07955	0.03005	0	0	0.00151	0.00106	0.04725	0.00289	0	0	0	0.00709	0.00825	0.02134	0.02689	0	0.00148	0	0.00284	0	0.00832	0
Oliverpabstia intestinalis	Bacteria	Firmicutes	Clostridia	Clostridiales	Lachnospiraceae	Oliverpabstia	Oliverpabstia intestinalis	0	5e-05	0.0018	0.0092	0.00113	0	0	0	0.0009	0.00435	0	0.00118	0.00169	0	0.00115	0	0.00395	0.01383	0.0051	0	0.00156	0.00265	0.0005	0	0	0.00231	0	0	0	0	0	0.00281	0.00083	0.0012	0	0	0.0099	0.00537	0.00186	0	0	0.00068
Velocimicrobium porci	Bacteria	Firmicutes	Clostridia	Clostridiales	Lachnospiraceae	Velocimicrobium	Velocimicrobium porci	0	0	0	0	0	0	0	0	0	0	0	0	0	0.00027	0	0	0	0	0	0	0	0	0	0	0	0	0	0	0	0	0	0	0	0	0	0	0	0	0	0	0	0
Waltera intestinalis	Bacteria	Firmicutes	Clostridia	Clostridiales	Lachnospiraceae	Waltera	Waltera intestinalis	0.00059	0	0.00452	0	0.00245	0	0.00129	0	0.00021	0	0	0	0.0015	0	0	0.00013	0.0001	0.00874	0	0.00133	7e-05	0.01367	0.0067	0	0	0	0	0	0	0.00846	0	0	0	0.00146	0.0009	0.00304	0	0.0069	0	0	0	0
Lachnotalea_u_s	Bacteria	Firmicutes	Clostridia	Clostridiales	Lachnospiraceae	Lachnotalea	Lachnotalea_u_s	0.0018	0	0	0	0.00022	0.00084	0	7e-05	0	0.00031	0	0	0	0.00047	0	0.00035	0.0003	0.00011	0.001	0.00094	0.00011	0	0	0.00042	0	0.0002	0.0001	0	0	0.00158	0	0	0	6e-05	0	0	0	0.00038	0.0001	0.00012	0.00043	0
Lactobacillus amylovorus	Bacteria	Firmicutes	Bacilli	Lactobacillales	Lactobacillaceae	Lactobacillus	Lactobacillus amylovorus	0	0	0	0	0	0	0	0	0	0	0	0	0	0	0	0	0	0	0	0	0	0	0	0	0	0	0	0	0	0	0	0	0	0	0	0	0	0	0	0	0	0
Lactobacillus acidophilus	Bacteria	Firmicutes	Bacilli	Lactobacillales	Lactobacillaceae	Lactobacillus	Lactobacillus acidophilus	0	0	0	0	0	0	0	0.0003	0	0	0	0	0	0	0	0	0	0	0	0	9e-05	0	0	0	0	0	0	0	0	0	0	0	0	0	0	0	0	0	0	0	0	0
Lactobacillus_u_s	Bacteria	Firmicutes	Bacilli	Lactobacillales	Lactobacillaceae	Lactobacillus	Lactobacillus_u_s	0	0	0	0	0	0	0	0	0	0	0	0	0	0	0	0	0	0	0	0	0	0	0	0	0	0	0	0	0	0	0	0	0	0	0	0	0	0	0	0	0	0
Lactobacillus gasseri	Bacteria	Firmicutes	Bacilli	Lactobacillales	Lactobacillaceae	Lactobacillus	Lactobacillus gasseri	0	0	0	0	0	0	0	0	0	0	0	0	0	0	0	0	0	0	0	0	0	0	0	0	0	0	0	0	0	0	0	0	0	0	0	0	0	0.00017	0	0	0	0
Lactobacillus kitasatonis	Bacteria	Firmicutes	Bacilli	Lactobacillales	Lactobacillaceae	Lactobacillus	Lactobacillus kitasatonis	0	0	0	0	0	0	0	0	0	0	0	0	0	0	0	0	0	0	0	0	0	0	0	0	0	0	0	0	0	0	0	0	0	0	0	0	0	0	0	0	0	0
Limosilactobacillus mucosae	Bacteria	Firmicutes	Bacilli	Lactobacillales	Lactobacillaceae	Limosilactobacillus	Limosilactobacillus mucosae	0	0	0	0	0	0	0	0	0	0	0	0	0	0	0	0	0	0	0	0	0	0	0	0	0	0	0	0	0	0	0	0	0.00011	0	0	0	0.00278	0	0	0	0	0
Limosilactobacillus reuteri	Bacteria	Firmicutes	Bacilli	Lactobacillales	Lactobacillaceae	Limosilactobacillus	Limosilactobacillus reuteri	0	0	0	0	0	0	0	0.00033	0	0	0	0	0	0	0	0	0	0	0	0	0	0	0	0	0	0	0	0	0	0	0	0	0	0	0	0	0	0	0	0	0	0
Lactobacillus rogosae	Bacteria	Firmicutes	Bacilli	Lactobacillales	Lactobacillaceae	Lactobacillus	Lactobacillus rogosae	0.00123	0	0.01663	0	0	0	0.01112	0	0.00045	0	0.00161	0	0	0	0.02531	0.00872	0	0.01906	0	0.01407	0.08076	0.03024	7e-05	0	0.00131	0.001	0.04798	0.00284	0	0	0	0.00692	0.00814	0.02016	0.02693	0	0.00116	0	0.0028	0	0.00814	0
Ligilactobacillus salivarius	Bacteria	Firmicutes	Bacilli	Lactobacillales	Lactobacillaceae	Ligilactobacillus	Ligilactobacillus salivarius	0	0	0	0	0	0	0	0	0	0	0	0	0	0	0	0	0	0	0	0	0	0	0	0	0	0	0	0	0	0	0	0	0	0	0	0	0	0	0	0	0	0
Lactobacillus casei group	Bacteria	Firmicutes	Bacilli	Lactobacillales	Lactobacillaceae	Lactobacillus	Lactobacillus casei group	0	0	0	0	0	0	0	0	0	0	0	0	0	0	0	0.00021	0	0	0	0	0	0	0	0	0	0	0	0	0	0	0	0	0	0	0	0	0	0	0	0	0	0
Limosilactobacillus vaginalis	Bacteria	Firmicutes	Bacilli	Lactobacillales	Lactobacillaceae	Limosilactobacillus	Limosilactobacillus vaginalis	0	0	0	0	0	0	0	0	0	0	0	0	0	0	0	0	0	0	0	0	0	0	0	0	0	0	0	0	0	0	0	0	0	0	0	0	0	0	0	0	0	0
Lactococcus lactis	Bacteria	Firmicutes	Bacilli	Lactobacillales	Streptococcaceae	Lactococcus	Lactococcus lactis	0	0	0	0	0	0.0006	0	0	0	0.00027	0	0	0	0	0.00022	0	0	0	0.00017	0	0.0013	0	0	0	0	0	0	0	0.00012	0	0	9e-05	0	6e-05	0.00034	0	0	0	0	8e-05	0	0
Lawsonibacter asaccharolyticus	Bacteria	Firmicutes	Clostridia	Clostridiales	Clostridiales_u_f	Lawsonibacter	Lawsonibacter asaccharolyticus	0.0019	0.0001	0.00025	0.00558	0.00068	0.00179	0.00256	0.00435	0.00107	0.00144	0.00011	0.00212	0.0004	0.00047	0.00212	0.0034	0.00412	0.0022	0.00041	0.00264	0.00024	0.00045	0.00116	0.00068	0.00031	0.00477	0.0001	0.00039	0.00097	0.00313	0.00039	0.00036	0.001	0.00476	0.0004	0.00154	0.00126	0.00128	0.00227	0.00016	0.00037	0.00012
Longibaculum muris	Bacteria	Firmicutes	Erysipelotrichia	Erysipelotrichales	Erysipelotrichaceae	Longibaculum	Longibaculum muris	0	0	0	0.00022	0	0	0	0	0	0	0	0	0	0.00212	0	0	0	0	0	0.00427	0	0	0	0	0	0	0	0	0.00017	0	0	0	0	0	0	0	0	0	0	0.00342	0	0
Longibaculum_u_s	Bacteria	Firmicutes	Erysipelotrichia	Erysipelotrichales	Erysipelotrichaceae	Longibaculum	Longibaculum_u_s	0	0	0.00363	0	0	0	0	0	0	0	0	0	0	0	0	0	0	0	0	0	0	0	0	0	0	0	0	0	0	0	0	0	0	0	0	0	0	0	0	0	0	0
Longicatena caecimuris	Bacteria	Firmicutes	Erysipelotrichia	Erysipelotrichales	Erysipelotrichaceae	Longicatena	Longicatena caecimuris	0	0	0	0.0027	0	0	0	0	0	0.00182	0	0	0	0	0	0	0	0	0	0	0	0	0	0	0	0	0	0	0	0	0	0	0	0	0	0	0	0	0	0	0	0.00052
Marvinbryantia formatexigens	Bacteria	Firmicutes	Clostridia	Clostridiales	Lachnospiraceae	Marvinbryantia	Marvinbryantia formatexigens	0	0	0	0	0	0	0	0	0	0.00037	0	0	0	0	0	0	0	0	0	0	0	0	0	0	0	0	0	0	0	0	0	0	0	0	0	0	0	0	0	0	0	0
Massilicoli timonensis	Bacteria	Firmicutes	Erysipelotrichia	Erysipelotrichales	Erysipelotrichaceae	Massilicoli	Massilicoli timonensis	0	0	0	0	0	0.00146	0	0	0	0	0	0	0	0.00161	0	0	0.00081	0	0	0	0	0	0	0	0	0	0	0	0	0	0	9e-05	0	0	0	0	0	0.00012	0	0	0	0
Massilimaliae massiliensis	Bacteria	Firmicutes	Clostridia	Clostridiales	Ruminococcaceae	Massilimaliae	Massilimaliae massiliensis	0	0	0	0	0	9e-05	0	0.00011	0	7e-05	0	0	0	9e-05	0	0	0	0	0	0	0	0	0	0	0	0	0	0	0	0	0	0	0	0.00011	0	0	0	0	0	0	0	0
Massilimaliae timonensis	Bacteria	Firmicutes	Clostridia	Clostridiales	Ruminococcaceae	Massilimaliae	Massilimaliae timonensis	0	9e-05	0	0.00052	0	0.00022	0	6e-05	0	0	0	0	9e-05	0	0	0	9e-05	0	0	0.00019	0	0	0	0	0	0.00016	0	0	0	0	0	0	0	8e-05	0	0	0	0	0	0	0	0
Massilimicrobiota_u_s	Bacteria	Firmicutes	Erysipelotrichia	Erysipelotrichales	Erysipelotrichaceae	Massilimicrobiota	Massilimicrobiota_u_s	0	0	0	0	0	0	0	0	0	0.00282	0	0	0	0	0.00024	0	0	0	0	0	0	0	0	0	0	0	0	0	0	0	0	0	0	0	0	0	0	0	0	0	0	0
Massilimicrobiota timonensis	Bacteria	Firmicutes	Erysipelotrichia	Erysipelotrichales	Erysipelotrichaceae	Massilimicrobiota	Massilimicrobiota timonensis	0	0	0	0	0	0	0	0	0	0.00105	0	0	0	0	0	0	0.00019	0	0	0	0	0	0	0	0	0	0.00026	0	0	0	0	0	0	0	0	0	0	0	0	0	0	0
Massilioclostridium coli	Bacteria	Firmicutes	Clostridia	Clostridiales	Clostridiaceae	Massilioclostridium	Massilioclostridium coli	0	0	0	0	0	0.00014	0	0	0	0.00037	0	0	0	0	0	7e-05	0	0.00015	0	0	0	0.00011	0	0	0	0.0008	0	0	0	0	0	0	0	0.00013	0	0	0.00022	0.00019	9e-05	0	9e-05	0
Mediterranea massiliensis	Bacteria	Bacteroidetes	Bacteroidia	Bacteroidales	Bacteroidaceae	Mediterranea	Mediterranea massiliensis	0	0	0	0	0	0	0	0	0	9e-05	0	0	0	0	0	0	0	0	0	0	0	0	0	0	0	0	0	0	0	0	0	0	0.0051	0	0	0	0	0	0	0	0	0
Mediterranea_u_s	Bacteria	Bacteroidetes	Bacteroidia	Bacteroidales	Bacteroidaceae	Mediterranea	Mediterranea_u_s	0	0	0	0	0	0	0	0	0	0	0	0	0	0	0	0	0	0	0	0	0	0	6e-05	0	0	0	0	0	0	0	0	0	0	0	0	0	0	0	0	0	0	0
Mediterraneibacter butyricigenes	Bacteria	Firmicutes	Clostridia	Clostridiales	Lachnospiraceae	Mediterraneibacter	Mediterraneibacter butyricigenes	0	0	0	0	0	0	0.00019	0.00037	0	0	0	0	0	0	0	0	0.0003	0	0.00032	0	0	0	0	0	0	0.00075	0	0	0	0	0	0	0	0.00061	0	0	0.00019	0.00036	0.00028	0	0.0002	0
Mediterraneibacter massiliensis	Bacteria	Firmicutes	Clostridia	Clostridiales	Lachnospiraceae	Mediterraneibacter	Mediterraneibacter massiliensis	0	0	0	0	0	0	0	0	0	0.00015	0	0	0	0	0	0	0	0	9e-05	0	0	0.00012	0	0	0	0	0	0	0	0	0	0	0	0.00021	0	0	0	0.00028	0	0	0	0
Megamonas_u_s	Bacteria	Firmicutes	Negativicutes	Selenomonadales	Selenomonadaceae	Megamonas	Megamonas_u_s	0	0	0	0	0	0	0	0	0	0	0	0	0	0	0	0	0	0	0	0	0	0	0	0	0	0	0	0	0	0	0	0	0	0.00126	0	0.00028	0	0.0253	0	0	0	0
Megamonas funiformis	Bacteria	Firmicutes	Negativicutes	Selenomonadales	Selenomonadaceae	Megamonas	Megamonas funiformis	0	0	0	0	0	0	0	0	0	0	0	0	0	0	0	0	0	0	0	0	0	0	0	0	0	0	0	0	0	0	0	0	0	0.00043	0	0	0	0.00663	0	0	0	0
Megamonas hypermegale	Bacteria	Firmicutes	Negativicutes	Selenomonadales	Selenomonadaceae	Megamonas	Megamonas hypermegale	0	0	0	0	0	0	0	0	0	0	0	0	0	0	0	0	0	0	0	0	0	0	0	0	0	0	0	0	0	0	0	0	0	0.00127	0	0	0	0.02463	0	0	0	0
Megamonas rupellensis	Bacteria	Firmicutes	Negativicutes	Selenomonadales	Selenomonadaceae	Megamonas	Megamonas rupellensis	0	0	0	0	0	0	0	0	0	0	0	0	0	0	0	0	0	0	0	0	0	0	0	0	0	0	0	0	0	0	0	0	0	0.00021	0	0	0	0.00646	0	0	0	0
Megasphaera_u_s	Bacteria	Firmicutes	Negativicutes	Veillonellales	Veillonellaceae	Megasphaera	Megasphaera_u_s	0	0	0	0	0	0	0	0.00057	0	0	0	0	0	0	0	0	0	0	0	0	0	0	0	0	0	0.00701	0	0	0	0	0	0.00026	0	0	0	0	0	0	0	0	0	0
Megasphaera massiliensis	Bacteria	Firmicutes	Negativicutes	Veillonellales	Veillonellaceae	Megasphaera	Megasphaera massiliensis	0	0	0	0	0	0	0	0.00062	0	0	0	0	0	0	0	0	0	0	0	0	0	0	0	0	0	0	0	0	0	0	0	0	0	0	0	0	0	0	0	0	0	0
Merdimonas faecis	Bacteria	Firmicutes	Clostridia	Clostridiales	Lachnospiraceae	Merdimonas	Merdimonas faecis	0	0	0	0	0	0	0	0	0	0	9e-05	0	0	0	0	0	0	0	0	0	0	9e-05	0	0	0	0	0	0	0	0	0	0	0	0	0	0	0	0	0	0	0	0
Methanobrevibacter smithii	Archaea	Euryarchaeota	Methanobacteria	Methanobacteriales	Methanobacteriaceae	Methanobrevibacter	Methanobrevibacter smithii	0	0	0	0.00086	0.00073	0	0	0.00109	0	0	0	0	0.00085	0	0.00049	0.00049	0.00119	0	0	0	0	0.00231	0	0.00098	0	0	0	0	0	0.00033	0	0.00293	0.0008	0	0	0	0	0.00106	0	0	0	0
Methanosphaera stadtmanae	Archaea	Euryarchaeota	Methanobacteria	Methanobacteriales	Methanobacteriaceae	Methanosphaera	Methanosphaera stadtmanae	0	0	0	0	0	0	0	0	0	0	0	0	0	0	0.00031	0	0	0	0	0	0	0	0	0	0	0	0	0	0	0	0	0	0	0	0	0	0	0	0	0	0	0
Mogibacterium_u_s	Bacteria	Firmicutes	Clostridia	Clostridiales	Clostridiales Family XIII. Incertae Sedis	Mogibacterium	Mogibacterium_u_s	0	0	0	0	0	0	0	0	0	0	0	0.0007	0	0	0	0	0	0	0	0	0	0	0	0	0	0	0	0	0	0	0	0	0	0	0	0	0	0	0	0	0	0
Mogibacterium timidum	Bacteria	Firmicutes	Clostridia	Clostridiales	Clostridiales Family XIII. Incertae Sedis	Mogibacterium	Mogibacterium timidum	0	0	0	0	0	0	0	0	0	0	0	0.00066	0	0	0	0	0	0	0	0	0	0	0	0	0	0	0	0	0	0	0	0	0	0	0	0	0	0	0	0	0	0
Massilistercora timonensis	Bacteria	Firmicutes	Clostridia	Clostridiales	Clostridiales_u_f	Massilistercora	Massilistercora timonensis	0	0	0	0	0	0	0	0.00027	0.00012	0	0	0	9e-05	0	0.00053	8e-05	0	0	0	0	0	6e-05	0	0	0	0	0	0	0	0	0	0	0	0.00028	0	0	0	0.00029	0.00023	0	0	0
Muribaculaceae_u_s	Bacteria	Bacteroidetes	Bacteroidia	Bacteroidales	Muribaculaceae	Muribaculaceae_u_g	Muribaculaceae_u_s	0	0	0	0	0	0	0	0	0	0	0	0	0	0.0001	0.00127	0	0	0	0	0	0	0	0	0	0	0	0	0	0	0	0	0	0	0	0	0	0	0	0	0	0	0
Murimonas intestini	Bacteria	Firmicutes	Clostridia	Clostridiales	Lachnospiraceae	Murimonas	Murimonas intestini	0	0.00015	0	0	0	0.00023	0	0	0	0.00012	0	0	0	0.00123	0	0.00013	0	0	0	0.00069	0	0	0	0	0	0	0	0	0	0	0	0	0	0	0	0	0	0	0	0	0	0.00012
Negativibacillus massiliensis	Bacteria	Firmicutes	Clostridia	Clostridiales	Ruminococcaceae	Negativibacillus	Negativibacillus massiliensis	0	0.00135	0	0.00089	0.00575	0.00109	0	0.00189	0	0.00613	0	0	0.00064	0.00103	0.00048	0.00306	0.00431	0	0	0.00232	0	0	0	0	0	0	0	0.00029	0	0	0	0	0	0	0	0	0.00268	0.00029	0	0	0	0
Negativicoccus succinicivorans	Bacteria	Firmicutes	Negativicutes	Veillonellales	Veillonellaceae	Negativicoccus	Negativicoccus succinicivorans	0.00011	0	0	0	0	0	0	0	0	0	0	0	0	0	0	0	0	0	0	0	0	0	0	0	0	0	0	0	0	0	0	0	0	0	0	0	0	0	0	0	0	0
Neglecta timonensis	Bacteria	Firmicutes	Clostridia	Clostridiales	Ruminococcaceae	Neglecta	Neglecta timonensis	0	0	0	0.00149	0	0.01062	0.00011	0.00173	0	0.00011	0	0	0.00054	0.00025	0.00082	0.00086	0	0.00094	0	0	0.00093	0	0	0	0	0.00981	0	0	0	0.01005	0	0.00584	0	0.00185	0	0.0002	0.00014	0.00015	0.00129	0	0.00357	0
Neobittarella massiliensis	Bacteria	Firmicutes	Clostridia	Clostridiales	Ruminococcaceae	Neobittarella	Neobittarella massiliensis	0	0	0	0.00017	0	0.00018	0	0	0.00015	0	0	0	0	0	0	0	0	0.00012	0	0.00037	0	0	0	0	0	8e-05	0	0	0	0	0	0	0	4e-05	0	0.00023	0	0	0.00019	0	0.0003	0
Odoribacter laneus	Bacteria	Bacteroidetes	Bacteroidia	Bacteroidales	Odoribacteraceae	Odoribacter	Odoribacter laneus	0	0	0	0	0	0	0.01435	0	0	0	0	0	0	0	0.04291	0	0	0	0	0	0	0	0	0	0	0	0	0	0	0.04721	0	0	0	0	0	0	0	0	0	0	0	0
Odoribacter_u_s	Bacteria	Bacteroidetes	Bacteroidia	Bacteroidales	Odoribacteraceae	Odoribacter	Odoribacter_u_s	0	0	0.00404	0.00278	0.00128	0	0.00015	0.00129	0.00498	0.00461	0.00121	0	0.00231	0.00324	0.00278	0	0	0.00117	0.00175	0	0.00108	0.00036	0	0.01816	0	0	0	0.00347	0	0	0	0.01019	0.00178	0.0047	0	0.00091	0.00684	0	0	0.00209	0.00245	0
Odoribacter splanchnicus	Bacteria	Bacteroidetes	Bacteroidia	Bacteroidales	Odoribacteraceae	Odoribacter	Odoribacter splanchnicus	0	0	0.01753	0.0087	0.00679	0.00476	0.00636	0.0055	0.01536	0	0.01121	0.0066	0.01067	0.01168	0.01681	0.01333	0.01698	0.01191	0.0103	0.00845	0.01626	0.00331	0	0	0.01083	0.00831	0.01176	0	0.00479	0.01985	0	0.01389	0.00678	0.00601	0.01195	0	0	0.00971	0.00557	0	0	0.00578
Oscillibacter_u_s	Bacteria	Firmicutes	Clostridia	Clostridiales	Oscillospiraceae	Oscillibacter	Oscillibacter_u_s	0.00661	0.00452	0.00074	0.00703	0.00197	0.00541	0.01187	0.00726	0.01282	0.00381	0.00685	0.00175	0.00206	0.00541	0.00053	0.00348	0.00555	0.00342	0.00325	0.00854	0.00183	0.0005	0.0023	0.00064	0.00337	0.0021	0.00354	0.00358	0.00853	0.00812	0.00073	0.00277	0.00441	0.00534	0.00445	0.00707	0.00227	0.00226	0.01404	0.00282	0.00387	0.00205
Oscillospiraceae_u_s	Bacteria	Firmicutes	Clostridia	Clostridiales	Oscillospiraceae	Oscillospiraceae_u_g	Oscillospiraceae_u_s	0.0063	0.00476	0	0.00678	0	0.00477	0.00597	0.0057	0.00112	0.00409	0.00326	0	0	0.00557	0	0.00154	0.00465	0.00192	0.00136	0.00864	0	0	0.00073	0	0.00348	0.00194	0.0031	0.00189	0.00818	0.00793	0	0.00133	0.00143	0.00373	0.00218	0.00298	0.00116	0.00111	0.01058	0	0.00354	0.00107
Oxalobacter formigenes	Bacteria	Proteobacteria	Betaproteobacteria	Burkholderiales	Oxalobacteraceae	Oxalobacter	Oxalobacter formigenes	0	0	0	0	0	0.00077	0	0.00105	0	0	0	0	0	0	0	0	0	0	0	0	0	0	0	0	0	0	0	0	0	0	0	0	0	0	0	0	0	0	0	0	0	0
Parabacteroides acidifaciens	Bacteria	Bacteroidetes	Bacteroidia	Bacteroidales	Tannerellaceae	Parabacteroides	Parabacteroides acidifaciens	0	0	0	0	0.00034	0.00012	0	0	0.00413	0	0	0	0	0	0	0	0	0	0	0	0	0	0	0	0	0	0	0	0	0	0	0	0	0	0	0	0	0	0	0	0	0
Parabacteroides chinchillae	Bacteria	Bacteroidetes	Bacteroidia	Bacteroidales	Tannerellaceae	Parabacteroides	Parabacteroides chinchillae	0	0	0	0	0	0	0	0	0.00088	0	0	0	0	0	0	0	0	0	0	0	0	0	0	0	0	0	0	0.00017	0	0	0	0	0	0	0	0	0	0	0	0	0	0
Parabacteroides distasonis	Bacteria	Bacteroidetes	Bacteroidia	Bacteroidales	Tannerellaceae	Parabacteroides	Parabacteroides distasonis	0	0	0.01459	0.01168	0.00628	0.02265	0.00025	0.00613	0.01432	0.00073	0.00646	0.00662	0.02158	0.00737	0.01696	0.00018	0.02243	0.01599	0.02109	0.01224	0.00711	0.00637	0	0	0	0.01203	0.0005	0.02557	0.03095	0.00975	0.14252	0.03904	0.00043	0.02217	0.00268	0.01773	0.01228	0.01804	0.02869	0.0314	0.00996	0.0162
Parabacteroides goldsteinii	Bacteria	Bacteroidetes	Bacteroidia	Bacteroidales	Tannerellaceae	Parabacteroides	Parabacteroides goldsteinii	0	0	0	0.003	0	0	0.00392	0	0	0.00019	0	0	0	0	0.0064	0.01504	0	0.00323	0	0.00148	0	0	0	0	0	0	0	0.00065	0.0004	9e-05	0.04078	0	0	0	0.01174	0	0	0	0	0	0	0.00773
Parabacteroides gordonii	Bacteria	Bacteroidetes	Bacteroidia	Bacteroidales	Tannerellaceae	Parabacteroides	Parabacteroides gordonii	0	0	0	0	0	0	0	0	0	0.00364	0	0	0	0	0	0	0	0	0	0	0	0	0	0	0	0	0	0	0	0	0	0	0	0.00014	0	0	0	0	0	0.00034	0	0.00028
Parabacteroides johnsonii	Bacteria	Bacteroidetes	Bacteroidia	Bacteroidales	Tannerellaceae	Parabacteroides	Parabacteroides johnsonii	0	0	0	0.02051	0	0	0.00048	0.00046	0	0	0	0.00044	0.00071	0	0	0	0.00082	0.00091	0.0008	0	6e-05	0.00039	0	0	0	0	0	0.0164	0.00102	0	0	0.01664	0.00013	6e-05	0	0	0	0.0001	0	0.0002	0	0
Parabacteroides massiliensis	Bacteria	Bacteroidetes	Bacteroidia	Bacteroidales	Tannerellaceae	Parabacteroides	Parabacteroides massiliensis	0	0	0	0	0	0	0	0.00087	0	0	0.00084	0	0.00015	0	0	0	0	0	0	0.00054	0.00037	0.00057	0	0	0	0	0	0	0	0	0	0	0.00011	4e-05	0	0	9e-05	0	0	0.00528	0	0
Parabacteroides merdae	Bacteria	Bacteroidetes	Bacteroidia	Bacteroidales	Tannerellaceae	Parabacteroides	Parabacteroides merdae	0	0	0.00839	0.0002	0.00483	0.01492	0.01178	0.01546	0.00525	0	0.00844	0	0.02225	0.00023	0.00146	0	0.02028	0.00605	0.02051	0.00854	0.01242	0.00551	0	0	0	7e-05	0	0.00035	0.00972	0.01324	0	0.00092	0.01324	0.01076	0	0.00698	0.01587	0.03603	0.01757	0.02803	0.0002	0
Parabacteroides_u_s	Bacteria	Bacteroidetes	Bacteroidia	Bacteroidales	Tannerellaceae	Parabacteroides	Parabacteroides_u_s	0	0	0.0279	0.0292	0.01101	0.02271	0.03185	0.01615	0.0124	0.00342	0.0107	0.01359	0.05754	0.03528	0.02126	0.01619	0.02158	0.03723	0.02012	0.01712	0.01115	0.00829	0	0	0	0.02311	0.00043	0.05476	0.034	0.02863	0.23008	0.04458	0.04444	0.04085	0.01167	0.03269	0.02336	0.02239	0.02864	0.05041	0.03119	0.00733
Parabacteroides timonensis	Bacteria	Bacteroidetes	Bacteroidia	Bacteroidales	Tannerellaceae	Parabacteroides	Parabacteroides timonensis	0	0	0	0	0	0	0	0	0	0	0	0	0	0	0	0	0	0	0	0	0	0	0	0	0	0	0	0	0	0	0	0	0	0	0	0	0	0	0	0	0.00064	0
Paraprevotella clara	Bacteria	Bacteroidetes	Bacteroidia	Bacteroidales	Prevotellaceae	Paraprevotella	Paraprevotella clara	0	0	0.00782	0	0	0	0.00829	0	0	0	0.00927	0	0.00656	0	0	0	0	0	0.00559	0	0.01591	7e-05	0	0	0	0	0	0	0	0	0	0.00062	0	0.00644	0	0	0	0.00164	0	0	0	0
Paraprevotella xylaniphila	Bacteria	Bacteroidetes	Bacteroidia	Bacteroidales	Prevotellaceae	Paraprevotella	Paraprevotella xylaniphila	0	0	0.00236	0	0	0	0.00286	0	0	0	0.00303	0	0.00198	0	0	0	0	0	0.00215	0	0.00378	0	0	0	0	0	0	0	0	0	0	0.00024	0	0.00208	0	0	0	0.01092	0	0	0	0
Parasutterella excrementihominis	Bacteria	Proteobacteria	Betaproteobacteria	Burkholderiales	Sutterellaceae	Parasutterella	Parasutterella excrementihominis	0	0	0	0.0007	0.00748	0.00239	0	0.00725	0	0	0	0	0	0	0.00042	0	0.00198	0.00027	0	0	0.00061	0.00057	0.00574	0	0.00114	0.01293	0.00065	0.00354	0.00306	0.00406	0.00052	0.00259	0	0.00138	0.00918	0	0	0.00021	0.00576	0	0	0.00166
Parvimonas micra	Bacteria	Firmicutes	Tissierellia	Tissierellales	Peptoniphilaceae	Parvimonas	Parvimonas micra	0	0	0	0	0	0	0	0	0	0	0	0.00359	0	0	0	0	0	0	0	0	0	0	0	0	0	0	0	0	0	0	0	0	0	5e-05	0	0	0	0	0	0	0	0
Parvimonas_u_s	Bacteria	Firmicutes	Tissierellia	Tissierellales	Peptoniphilaceae	Parvimonas	Parvimonas_u_s	0	0	0	0	0	0	0	0	0	0	0	0.00032	0	0	0	0	0	0	0	0	0	0	0	0	0	0	0	0	0	0	0	0	0	0	0	0	0	0	0	0	0	0
Clostridioides difficile	Bacteria	Firmicutes	Clostridia	Clostridiales	Peptostreptococcaceae	Clostridioides	Clostridioides difficile	0.00039	0.00223	0	0.00021	0.00062	0.00107	0.00014	0.00012	0.00084	0.00022	0	0.00011	0	0.00045	0	0.00038	0.00112	0	0.0001	0.00362	0.00031	0	0.0018	0.0013	0	0.00218	0	0	0.0022	0.00711	0	0.00014	0.00036	0.00052	0.0002	0.00014	0	0.00056	0.00187	0.0002	0.00027	0
Peptoclostridium_u_s	Bacteria	Firmicutes	Clostridia	Clostridiales	Peptostreptococcaceae	Peptoclostridium	Peptoclostridium_u_s	0	0	0	0	0	0	0	0	0	0	0	0	0	0	0	0	0	0	0	0	0	0	0	0	0	0	0	0	0	0	0	0	0	0	0	0	0	0.00642	0	0	0	0
Petrimonas_u_s	Bacteria	Bacteroidetes	Bacteroidia	Bacteroidales	Dysgonomonadaceae	Petrimonas	Petrimonas_u_s	0	0	0	0	0	0	0	0	0	0	0	0.00347	0	0	0	0	0	0	0	0	0	0	0	0	0	0	0	0	0	0	0	0	0	0	0	0	0	0	0	0	0	0
Phascolarctobacterium faecium	Bacteria	Firmicutes	Negativicutes	Acidaminococcales	Acidaminococcaceae	Phascolarctobacterium	Phascolarctobacterium faecium	0.01149	0	0.00422	0.00546	0	0.01266	0.01596	0.01054	0.00527	0.01409	0	0.00039	0.00179	0	0	0.00458	0	0.02803	0	0.01045	0	0.00833	0.00498	0	0.01536	0	0.00112	0	0.01306	0	0	0	0.00867	0	0.00887	0	0	0.00771	0.01476	0.00971	0.00943	0.00177
Phascolarctobacterium succinatutens	Bacteria	Firmicutes	Negativicutes	Acidaminococcales	Acidaminococcaceae	Phascolarctobacterium	Phascolarctobacterium succinatutens	0	0	0	0	0	0	0	0	0	0	0	0	0	0	0.0026	0	0	0	0.00175	0	0.00393	0	0	0	0	0	0	0	0	0	0	0	0	0	0	0.00115	0	0	0	0	0	0
Phocea massiliensis	Bacteria	Firmicutes	Clostridia	Clostridiales	Ruminococcaceae	Phocea	Phocea massiliensis	0	0	0	0	0	0	0	0	0	0	0	0	0	0.00018	0	0	0.00024	0	0	0.00032	0	0	0	0	0	0	0	0	0.00073	0	0	0	0	0.00025	0	0	0	0	0.0003	0	0	0
Sanguibacteroides justesenii	Bacteria	Bacteroidetes	Bacteroidia	Bacteroidales	Porphyromonadaceae	Sanguibacteroides	Sanguibacteroides justesenii	0	0	0	0	0	0	0	0	0	0	0	0	0	0	0	0	0	0	0	0	0	0	0	0	0	0	0	0	0	0	0	0.00229	0	0	0	0	0	0	0	0	0	0
Porphyromonas asaccharolytica	Bacteria	Bacteroidetes	Bacteroidia	Bacteroidales	Porphyromonadaceae	Porphyromonas	Porphyromonas asaccharolytica	0	0	0	0	0	0	0	0	0	0	0	0.00446	0	0	0.00044	0	0	0	0	0	0	0	0	0	0	0	0	0	0	0	0	0	0	8e-05	0.00024	0	0	0	0	0	0	0
Porphyromonas bennonis	Bacteria	Bacteroidetes	Bacteroidia	Bacteroidales	Porphyromonadaceae	Porphyromonas	Porphyromonas bennonis	0	0	0	0	0	0	0	0	0	0	0	0	0	0	0	0	0	0	0	0	0	0	0	0	0	0	0	0	0	0	0	0	0	0	0.00182	0	0	0	0	0	0	0
Porphyromonas somerae	Bacteria	Bacteroidetes	Bacteroidia	Bacteroidales	Porphyromonadaceae	Porphyromonas	Porphyromonas somerae	0	0	0	0	0	0	0	0	0	0	0	0	0	0	0	0	0	0	0	0	0	0	0	0	0	0	0	0	0	0	0	0	0	0	0.00091	0	0	0	0	0	0	0
Porphyromonas_u_s	Bacteria	Bacteroidetes	Bacteroidia	Bacteroidales	Porphyromonadaceae	Porphyromonas	Porphyromonas_u_s	0	0	0.00829	0.00618	0	0	0	0.00377	0.01049	0	0	0.00017	0.01985	0	0.01186	0	0.00012	0.01349	0.00639	6e-05	0.00287	0.00395	0	0	0	0.01553	0	0.02255	0.02852	0	0	0.01141	0	0.01439	0.00069	0.00132	0.0001	0.01853	0	0	0.00086	0.01497
Porphyromonas uenonis	Bacteria	Bacteroidetes	Bacteroidia	Bacteroidales	Porphyromonadaceae	Porphyromonas	Porphyromonas uenonis	0.00063	0	0	0	0	0	0	0	0	0	0	0.00271	0	0	0	0	0	0	0	0	0	0	0	0	0	0	0	0	0	0	0	0	0	0.00024	0.0001	0	0	0	0	0	0	0
Prevotella brunnea	Bacteria	Bacteroidetes	Bacteroidia	Bacteroidales	Prevotellaceae	Prevotella	Prevotella brunnea	0	0	0	0	0	0	0	0	0	0	0	0	0	0	0	0	0	0	0	0	0	0	0	0	0	0	0	0	0	0	0	0	0	0	0.00011	0	0	0	0	0	0	0
Prevotella buccalis	Bacteria	Bacteroidetes	Bacteroidia	Bacteroidales	Prevotellaceae	Prevotella	Prevotella buccalis	0	0	0	0	0	0	0	0	0	0	0	0	0	0	0	0	0	0	0	0	0	0	0	0	0	0	0	0	0	0	0	0	0	0	0.00014	0	0	0	0	0	0	0
Prevotella copri	Bacteria	Bacteroidetes	Bacteroidia	Bacteroidales	Prevotellaceae	Prevotella	Prevotella copri	0	0	0	0	0	0	0	0	0	0	0	0	0	0	0	0	0	0.00391	0	0	0.03154	0.00019	0	0	0.12273	0	0	0	0	0	0	0	0	0	0	0.12345	0	0.14187	0	0	0	0
Prevotella corporis	Bacteria	Bacteroidetes	Bacteroidia	Bacteroidales	Prevotellaceae	Prevotella	Prevotella corporis	0	0	0	0	0	0	0	0	0	0	0	0	0	0	0	0	0	0	0	0	0	0	0	0	0	0	0	0	0	0	0	0	0	0	0.00106	0	0	0	0	0	0	0
Prevotella disiens	Bacteria	Bacteroidetes	Bacteroidia	Bacteroidales	Prevotellaceae	Prevotella	Prevotella disiens	0.00492	0	0	0	0	0	0	0	0	0	0	0	0	0	0	0	0	0	0	0	0	0	0	0	0	0	0	0	0	0	0	0	0	0	0	0	0	0	0	0	0	0
Prevotella lascolaii	Bacteria	Bacteroidetes	Bacteroidia	Bacteroidales	Prevotellaceae	Prevotella	Prevotella lascolaii	0	0	0	0	0	0	0	0	0	0	0	0	0	0	0	0	0	0	0	0	0	0	0	0	0	0	0	0	0	0	0	0.00018	0	0	0	0	0	0	0	0	0	0
Prevotella marseillensis	Bacteria	Bacteroidetes	Bacteroidia	Bacteroidales	Prevotellaceae	Prevotella	Prevotella marseillensis	0	0	0	0	0	0	0	0	0	0	0	0	0	0	0	0	0.03091	0	0.04663	0	0.00019	0.11367	0	0	0	0	0	0	0	0	0	0.00016	0	0	0	0	0	0	0	0	0	0
Prevotella oris	Bacteria	Bacteroidetes	Bacteroidia	Bacteroidales	Prevotellaceae	Prevotella	Prevotella oris	0	0	0	0	0	0	0	0	0	0	0	0	0	0	0	0	0	0	0	0	0	0	0	0	0	0	0	0	0	0	0	0	0	0.00268	0	0	0	0	0	0	0	0
Prevotella rara	Bacteria	Bacteroidetes	Bacteroidia	Bacteroidales	Prevotellaceae	Prevotella	Prevotella rara	0	0	0	0	0	0	0	0	0	0	0	0	0	0	0	0	0.03299	0	0.04942	0	0.0002	0.121	0	0	0	0	0	0	0	0	0	0	0	0	0	0	0	0	0	0	0	0
Prevotella_u_s	Bacteria	Bacteroidetes	Bacteroidia	Bacteroidales	Prevotellaceae	Prevotella	Prevotella_u_s	0.00013	0	0	0	0	0	0	0	0	0	0	0	0	0	0	0	0	0.00029	0	0	0.00273	0	0	0	0	0	0	0	0	0	0	0	0	0.00018	0.0001	0.01116	0	0	0	0	0	0
Prevotella hominis	Bacteria	Bacteroidetes	Bacteroidia	Bacteroidales	Prevotellaceae	Prevotella	Prevotella hominis	0	0	0	0	0	0	0	0	0	0	0	0	0	0	0	0	0	0	0	0	0.00125	0	0	0	0	0	0	0	0	0	0	0	0	0	0	0.00252	0	0	0	0	0	0
Prevotella pectinovora	Bacteria	Bacteroidetes	Bacteroidia	Bacteroidales	Prevotellaceae	Prevotella	Prevotella pectinovora	0	0	0	0	0	0	0	0	0	0	0	0	0	0	0	0	0	0.00014	0	0	0	0	0	0	0	0	0	0	0	0	0	0	0	0	0	0.00063	0	0	0	0	0.00017	0
Prevotella stercorea	Bacteria	Bacteroidetes	Bacteroidia	Bacteroidales	Prevotellaceae	Prevotella	Prevotella stercorea	0.00036	0	0	0	0	0	0.00013	0	0	0	0	0	0	0	0	0	0	0	0	0	0	0	0	0	0	0	0	0	0	0	0	0	0.0002	0	0	0	0	0	0	0	0	0
Cutibacterium namnetense	Bacteria	Actinobacteria	Actinomycetia	Propionibacteriales	Propionibacteriaceae	Cutibacterium	Cutibacterium namnetense	0	0	0	0	0	0	0	0	0	0	0	0	0	0	0	0	0	0	0	0.00028	0	0	0	0	0	0	0	0	0	0	0	0	0	0	0	0	0	0	0	0	0	0
Provencibacterium massiliense	Bacteria	Firmicutes	Clostridia	Clostridiales	Ruminococcaceae	Provencibacterium	Provencibacterium massiliense	0	0	0	0	0	0	0	8e-05	0.00025	0.00026	0	0	0	0	0	0	0.0003	0	0.00028	0	0	0	0	0	0	0	0	0	0	0.0019	0	0	0	0.00011	0	0.00041	0	0.00029	0.00045	0	0	0
Pseudoflavonifractor capillosus	Bacteria	Firmicutes	Clostridia	Clostridiales	Ruminococcaceae	Pseudoflavonifractor	Pseudoflavonifractor capillosus	0.00025	0.00197	0	0.00059	0	0	0	0.00013	0	0.00023	0	0	0	0	0	0.00022	0	0	0	0	0	0	0	0	0	0	0	0	0	0	0	0	0	0	0	0.00014	0	0	0	0	0	0
Pseudoflavonifractor_u_s	Bacteria	Firmicutes	Clostridia	Clostridiales	Ruminococcaceae	Pseudoflavonifractor	Pseudoflavonifractor_u_s	0	0.00045	0	0	0	0.00055	0.0001	0.00039	0	0.00065	0	0	0	0.00017	0	0.00042	0.00173	0	0	0.00069	0	0	9e-05	0.00029	0	0.00168	0	0	0	0.00021	0	0	0.00011	5e-05	0	0	0	0	0	0.00028	0	0
Pseudomonas aeruginosa	Bacteria	Proteobacteria	Gammaproteobacteria	Pseudomonadales	Pseudomonadaceae	Pseudomonas	Pseudomonas aeruginosa	0	0	0	0	0	0	0	0	0	0	0	0	0	0	0	0.00054	0	0	0	0	0	0	0	0	0	0	0	0	0	0	0	0	0	0.00013	0	0	0	0	0	0	0	0
Pseudomonas_u_s	Bacteria	Proteobacteria	Gammaproteobacteria	Pseudomonadales	Pseudomonadaceae	Pseudomonas	Pseudomonas_u_s	0	0	0	0	0	0	0	0	0	0	0	0	0	0	0	0	0	0	0	0	0	0	0	0	0	0	0	0	0	0	0	0	0	0.00011	0	0	0	0	0	0	0	0
Romboutsia timonensis	Bacteria	Firmicutes	Clostridia	Clostridiales	Peptostreptococcaceae	Romboutsia	Romboutsia timonensis	0	0	0	0	0	0	0	0	0	0	0.00036	0	0.00015	0	0	0	0	0	0	0	0.00023	0	0	0	0	0	0	0	0	0	0	0.00012	0	0	0	0	0	0	0	0	0	0
Roseburia faecis	Bacteria	Firmicutes	Clostridia	Clostridiales	Lachnospiraceae	Roseburia	Roseburia faecis	0.0005	0.00012	0.00035	0.00291	0.0056	0	0.00434	0	0.00015	0.01071	0.03765	0.01631	0.00878	0.00173	0.00027	0	0.00617	0.00465	0.00101	0	0.00607	0.00723	0.01387	0	0.00781	0.01121	8e-05	0.0124	0.01705	0	0.00306	0.00177	0.00769	0.02734	0.01083	0	0.0013	8e-05	0.00316	0.00206	0.00011	0
Roseburia hominis	Bacteria	Firmicutes	Clostridia	Clostridiales	Lachnospiraceae	Roseburia	Roseburia hominis	0.00052	0	0.00045	0.00081	0.00637	0.00154	0.00643	0.00132	0.0097	0.00139	0.00445	0.00228	0.00117	0.00841	0	0	0.00312	0.00096	0.00023	0	0.00038	0.00105	0.00333	0.00171	0	0.0004	0.00191	0.00033	0	0.00133	0	0.00119	0.00082	0.00289	0.00082	0.01294	0.00042	0.00551	0.00023	0	0.00826	0
Roseburia intestinalis	Bacteria	Firmicutes	Clostridia	Clostridiales	Lachnospiraceae	Roseburia	Roseburia intestinalis	0	0	0.00017	0	0.00124	0	0.00386	0.00178	0.00023	0	0.01386	0.00995	0.00191	0	0.00191	0.01377	0.00399	0.00494	0.00023	0.00227	0.00688	0.00417	0.00465	0	0	0.00222	0.02153	0.00526	0.00022	0.00738	0.00957	0.0004	0.00319	0.01561	0.00066	0.00145	0.00013	0.00012	0.0018	0.00204	0.01959	0.00042
Roseburia inulinivorans	Bacteria	Firmicutes	Clostridia	Clostridiales	Lachnospiraceae	Roseburia	Roseburia inulinivorans	0.00049	5e-05	0.0033	0	0.00046	0	0.00401	0	0.00301	0	0.00201	0.00425	0.01281	0.00304	0	0.00053	0.0024	0.00035	0.00012	0	0.02459	0.00357	0.00745	0.0002	0.01061	0.00152	0.00898	0.00654	0.0002	0.00491	0	0.00095	0.00048	0.00534	0.00545	0	0.00012	0.01501	0.00161	0.00152	0.00441	0
Roseburia_u_s	Bacteria	Firmicutes	Clostridia	Clostridiales	Lachnospiraceae	Roseburia	Roseburia_u_s	0.00122	0.0001	0.00033	0.00891	0.00483	0	0.01017	0.00103	0.01441	0.00957	0.03436	0.04564	0.04572	0.00144	0.0007	0.01188	0.00565	0.01328	0.00088	0.00022	0.0053	0.00647	0.01175	0.00236	0.00681	0.00958	0.00379	0.01109	0.0147	0.00157	0.00261	0.00158	0.00666	0.02344	0.00901	0	0.00044	0.00074	0.01595	0.00184	0.00335	0
Rothia_u_s	Bacteria	Actinobacteria	Actinomycetia	Micrococcales	Micrococcaceae	Rothia	Rothia_u_s	0	5e-05	0	0	0	0	9e-05	7e-05	0	0	0	0	0	0	0	0	0	0	0	0	0	0	0	0	0	0	0	0	0	0	0	0	0	0	0	0	0	0	0	0	0	0
Ruminococcus bicirculans	Bacteria	Firmicutes	Clostridia	Clostridiales	Ruminococcaceae	Ruminococcus	Ruminococcus bicirculans	0	0	0	0	0.02007	0	0.01433	0.00701	0.00249	0.00525	0	0	0	0	0	0	0	0.03109	0.00096	0	0.00213	0.00451	0.04737	0	0	0	0.02867	0	0	0	0	0.01021	0	0.00209	0.00805	0.01019	0.005	0	0	0	0.00139	0
Ruminococcus bromii	Bacteria	Firmicutes	Clostridia	Clostridiales	Ruminococcaceae	Ruminococcus	Ruminococcus bromii	0	0	0	0	0.00293	0.01271	0.00508	0.00012	0	0.01463	0.00862	0	0.00296	0.00725	0.00028	0.00028	0.00422	0.00223	0.01104	0.0001	0	0.00121	0.00286	0.02308	0	0	0.00406	0	0	0	0	0.00016	0.00295	7e-05	0.00358	0	0.0001	0.00718	0.01285	0	0.00522	0
Ruminococcus callidus	Bacteria	Firmicutes	Clostridia	Clostridiales	Ruminococcaceae	Ruminococcus	Ruminococcus callidus	0	0	0	0	0.0003	0	9e-05	0	0.00072	0	0.00911	0	0	0	0	0	0	0	0.00022	0	0	0	0.00024	0	0	0	0	0	0	0	0	0.00051	0.00203	0	0	0	0	0	0	0	0	0
Ruminococcus champanellensis	Bacteria	Firmicutes	Clostridia	Clostridiales	Ruminococcaceae	Ruminococcus	Ruminococcus champanellensis	0	0	0	0	0	0	0	0	0	0	0	0	0	0	0	0	0	0	0	0	0	0	0	0	0	0	0	0	0	0	0	0	0	0	0	0	0	0	0	0	0	0
Mediterraneibacter faecis	Bacteria	Firmicutes	Clostridia	Clostridiales	Lachnospiraceae	Mediterraneibacter	Mediterraneibacter faecis	0.00048	0	0	0.0018	0.00202	0.00947	0	0.0035	0.00132	0	0.00011	0.00231	0	0	0.00311	0	0.00555	0	0.0022	0	0.00059	0.0007	0.00028	0	0.00316	0.00251	0	0	0	0	0	0.00126	0	0.00295	0.00167	0	0.0001	0.00537	0.00116	0	0.0037	0
[Ruminococcus] gnavus	Bacteria	Firmicutes	Clostridia	Clostridiales	Lachnospiraceae	Mediterraneibacter	[Ruminococcus] gnavus	0.00248	0.00281	0	0	0	0.01516	0.00102	0.0007	0	0.00108	0.00023	0	0.01517	0.00348	0	0.0086	0	8e-05	0	0.01251	0	0	0	0	0.00122	0.00299	0.0001	0.0032	0.00527	0.00292	0	0	0.02716	5e-05	0.00264	0.01941	0.00205	0.00459	0.00047	0.00538	0.00011	0.00598
[Ruminococcus] lactaris	Bacteria	Firmicutes	Clostridia	Clostridiales	Lachnospiraceae	Mediterraneibacter	[Ruminococcus] lactaris	0	0	0.01047	0.00625	0.00996	0.00108	0.00898	5e-05	0	0.01694	0	0	0	0	0	0	0	0	0.00012	0	0.00528	0.0045	0.00295	0	0	0.00319	0.0048	0	0	0.00604	0	0.00032	0.00143	5e-05	0	0	0.01836	0.00671	0	0	0	0.00219
Blautia obeum	Bacteria	Firmicutes	Clostridia	Clostridiales	Lachnospiraceae	Blautia	Blautia obeum	0	0	0	0	0.00335	0.00047	0.00134	0.00748	0.00305	0	0.00297	0.00066	0.00024	0	0.00469	0	0.00104	0.00083	0.01272	0	0.00717	0.00047	0.00199	0.00046	0.00016	0.00042	0.00426	0.00065	0.00015	0	0.00047	0.00781	0.00049	0.0062	0	0.00049	0.00448	0.00102	0.00428	0	0.00197	0
Ruminococcus_u_s	Bacteria	Firmicutes	Clostridia	Clostridiales	Ruminococcaceae	Ruminococcus	Ruminococcus_u_s	0.00774	0.00177	0.00382	0.0062	0.01345	0.0136	0.01659	0.00789	0.00279	0.04007	0.01095	0.00701	0.00358	0.00764	0.00433	0.00662	0.01045	0.03409	0.01617	0.00954	0.00224	0.00515	0.11134	0.02207	0.00491	0.00567	0.05855	0.00382	0.00279	0.00651	0.00226	0.01031	0.00325	0.00652	0.01296	0.02024	0.00476	0.00754	0.01337	0.00632	0.01156	0.00138
[Ruminococcus] torques	Bacteria	Firmicutes	Clostridia	Clostridiales	Lachnospiraceae	Mediterraneibacter	[Ruminococcus] torques	0.00247	0.00067	0.0004	0.00251	0.00209	0.00899	0.00108	0.00322	0.00187	7e-05	0.00118	0.00425	0.00052	0.00079	0.00258	0.00212	0.00473	0	0.00245	0.00651	0.00061	0.0007	0.00047	0.00059	0.00332	0.00292	0.00057	0.00122	0.00025	0.00057	0	0.00149	0	0.00247	0.00165	0.00185	0.00022	0.00551	0.00365	0.00058	0.00335	0.00075
Ruthenibacterium lactatiformans	Bacteria	Firmicutes	Clostridia	Clostridiales	Ruminococcaceae	Ruthenibacterium	Ruthenibacterium lactatiformans	0.00269	0.00174	0	0.00428	0.00026	0.00686	0.00424	0.00143	0.00031	0.00089	0	0	0.00052	0.00354	0	0.00136	0.00146	0.00011	0.00479	0.01023	0	0.00012	0.00022	0.00077	0	0.00116	0	0	0.00861	0.00428	0	0	0.00013	0.00465	0	0.00154	0.00099	0.00038	0.00397	0	0.00027	0
Sellimonas intestinalis	Bacteria	Firmicutes	Clostridia	Clostridiales	Lachnospiraceae	Sellimonas	Sellimonas intestinalis	0.00032	0.00165	0	0.00099	0	0.00187	0	0.00084	0	0.00028	0	0	0	0	0	0.00134	0.00074	0	0	0.00153	0	0	0	0	0	0.00012	0	0	0	0.00214	0	0	0	0	0.00024	0	0	0	0	0	0	0
Senegalimassilia anaerobia	Bacteria	Actinobacteria	Coriobacteriia	Coriobacteriales	Coriobacteriaceae	Senegalimassilia	Senegalimassilia anaerobia	0	0	0	0	0	0	0	0	0	0	0	0	0	0	0.00024	0	0	0	0.00084	0	0.00017	0.00012	0	0	0	0	0	0	0	0	0	0.00028	0	0	0	0	0	0.00042	0	0	0	0
Senegalimassilia faecalis	Bacteria	Actinobacteria	Coriobacteriia	Coriobacteriales	Coriobacteriaceae	Senegalimassilia	Senegalimassilia faecalis	0	0	0	0	0	0	0	0	0	0	0	0	0	0	0.0002	0	0	0	0	0	0	0	0	0	0	0	0	0	0	0	0	0	0	0	0	0	0	0	0	0	0	0
Shigella_u_s	Bacteria	Proteobacteria	Gammaproteobacteria	Enterobacterales	Enterobacteriaceae	Shigella	Shigella_u_s	0	0	0	0	0	0	0	0	0	0	0	0	0	0	0	0	0	0	0	0	0	0	0	0	0	0	0	0.00021	0	0	0	0	0	0	0	0	0	0	0	0	0	0
Shigella dysenteriae	Bacteria	Proteobacteria	Gammaproteobacteria	Enterobacterales	Enterobacteriaceae	Shigella	Shigella dysenteriae	0	0	0	0	0	0	0	0	0	0	0	0	0	0	0	0	0	0	0	0	0	0	0	0	0	0	0	0	0	0	0	0	0	0	0	0	0	0	0	0	0	0
Shigella flexneri	Bacteria	Proteobacteria	Gammaproteobacteria	Enterobacterales	Enterobacteriaceae	Shigella	Shigella flexneri	0	0	0	0	0	0	0	0	0	0	0	0	0	0	0	0	0	0	0	0	0	0	0	0	0	0	0	0.00015	0	0	0	0	0	0	0	0	0	0	0	0	0	0
Shigella sonnei	Bacteria	Proteobacteria	Gammaproteobacteria	Enterobacterales	Enterobacteriaceae	Shigella	Shigella sonnei	0	0	0	0	0	0	0	0	0	0	0	0	0	0	0	0	0	0	0	0	0	0	0	0	0	0	0	0.00014	0	0	0	0	0	0	0	0	0	0	0	0	0	0
Slackia isoflavoniconvertens	Bacteria	Actinobacteria	Coriobacteriia	Eggerthellales	Eggerthellaceae	Slackia	Slackia isoflavoniconvertens	0	0	0	0	0.00075	0	0	0	0	0	0	0	0	0	0	0.00175	0	0.00013	0.00097	0	0	0	0	0	0	0	0	0	0	0	0	0	0	0	0	0	0	0	0	0	0.00037	0
Slackia piriformis	Bacteria	Actinobacteria	Coriobacteriia	Eggerthellales	Eggerthellaceae	Slackia	Slackia piriformis	0	0	0	0.00065	0	0	0	0	0	0	0	0	0	0	0	0	0	0	0	0	0	0	0	0	0	0	0	0	0	0	0	0	0	0	0	0	0	0	0	0	0.00026	0
Staphylococcus epidermidis	Bacteria	Firmicutes	Bacilli	Bacillales	Staphylococcaceae	Staphylococcus	Staphylococcus epidermidis	0	0	0	0	0	0	0	0	0	0	0	0	0	0	0	0	0	0	0	0	0	0	0	0	0	0	0	0.0002	0	0	0	0	0	0	0	0	0	0	0	0	0	0
Staphylococcus_u_s	Bacteria	Firmicutes	Bacilli	Bacillales	Staphylococcaceae	Staphylococcus	Staphylococcus_u_s	0	0	0	0	0	0	0	0	0	0	0	0	0	0	0	0	0	0	0	0	0	0	0	0	0	0	0	0.00022	0	0	0	0	0	0	0	0	0	0	0	0	0	0
Streptococcus_u_s	Bacteria	Firmicutes	Bacilli	Lactobacillales	Streptococcaceae	Streptococcus	Streptococcus_u_s	0.00023	0.00013	0	0.00017	0	0.00089	0.00042	0.00182	0.00027	0.00028	0.00067	0.00037	0.0006	0.00027	0	0	0	0	0.00016	9e-05	0.00113	0.0001	0.0003	0.00019	0.00014	0.00086	0	0.00067	0.00027	0.00011	0	0	0.00027	0.00017	0	0	0.00012	0	0.00014	0.00043	0.00072	0.0001
Streptococcus agalactiae	Bacteria	Firmicutes	Bacilli	Lactobacillales	Streptococcaceae	Streptococcus	Streptococcus agalactiae	0	0	0	0	0	0	0	0	0	0	0	0	0.00025	0	0	0	0	0	0	0.00026	0	0	0	0	0	0	0	0	0	0	0	0	0	0	0	0	0	0	0	0	0	0
Streptococcus australis	Bacteria	Firmicutes	Bacilli	Lactobacillales	Streptococcaceae	Streptococcus	Streptococcus australis	0	0	0	0	0	0	0	0	0	0	0	0	0	0	0	0	0	0	0	0	0.0002	0	0	0	0	0	0	0	0	0	0	0	0	0	0	0	0	0	0	0	0	0
Streptococcus cristatus	Bacteria	Firmicutes	Bacilli	Lactobacillales	Streptococcaceae	Streptococcus	Streptococcus cristatus	0	0	0	0	0	0	0	0	0	0	0	0	0	0	0	0	0	0	0	0	0	0	0	0	0	0	0	0	0	0	0	0	0	0	0	0	0	0	0	0.00022	0	0
Streptococcus equi	Bacteria	Firmicutes	Bacilli	Lactobacillales	Streptococcaceae	Streptococcus	Streptococcus equi	0	0	0	0	0	0	0	0	0	0	0	0	0	0	0	0	0	0	0	9e-05	0	0	0	0	0	0	0	0	0	0	0	0	0	0	0	0	0	0	0	0	0	0
Streptococcus equinus	Bacteria	Firmicutes	Bacilli	Lactobacillales	Streptococcaceae	Streptococcus	Streptococcus equinus	0	0	0	0	0	0	0	0	0	0	0	0	0	0	0	0	0	0	0	0	0	0	0	0	0	0	0	0	0	0	0	0	0	0	0	0	0	0	0	0	0	0
Streptococcus gallolyticus	Bacteria	Firmicutes	Bacilli	Lactobacillales	Streptococcaceae	Streptococcus	Streptococcus gallolyticus	0	0	0	0	0	0	0	0	0	0	0	0	0	0	0	0	0	0	0	0	0	0	0	0	0	0	0	0	0	0	0	0	0	0	0	0	0	0	0	0	0	0
Streptococcus gordonii	Bacteria	Firmicutes	Bacilli	Lactobacillales	Streptococcaceae	Streptococcus	Streptococcus gordonii	0	0	0	0	0	0	0	0	0	0	0	0	0	0	0	0	0	0	0	0	0.00017	0	0	0	0	0	0	0	0	0	0	0	0	0	0	0	0	0	0	0.0002	0	0
Streptococcus lutetiensis	Bacteria	Firmicutes	Bacilli	Lactobacillales	Streptococcaceae	Streptococcus	Streptococcus lutetiensis	0	0.00042	0	0	0	0	0	0	0	0	0	0	0	0	0	0	0	0	0	0	0	0	0	0	0	0	0	0	0	0	0	0	0	0	0	0	0	0	0	0	0	0
Streptococcus macedonicus	Bacteria	Firmicutes	Bacilli	Lactobacillales	Streptococcaceae	Streptococcus	Streptococcus macedonicus	0	0	0	0	0	0	0	0	0	0	0	0	0	0	0	0	0	0	0	0	0	0	0	0	0	0	0	0	0	0	0	0	0	0	0	0	0	0	0	0	0	0
Streptococcus infantis	Bacteria	Firmicutes	Bacilli	Lactobacillales	Streptococcaceae	Streptococcus	Streptococcus infantis	0	3e-05	0	0	0	0	0	7e-05	0	0	0	0	0	0	0	0	0	0	0	0	0	0	0	0	0	0	0	0	0	0	0	0	0	0	0	0	0	0	0	0	0	0
Streptococcus mutans	Bacteria	Firmicutes	Bacilli	Lactobacillales	Streptococcaceae	Streptococcus	Streptococcus mutans	0	0	0	0	0	0	0	0	0	0	0	0	0	0	0	0	0	0	0	0	0	0	0	0	0	0	0	0	0	0	0	0	0	0	0	0	0	0.00025	0	0	0	0
Streptococcus parasanguinis	Bacteria	Firmicutes	Bacilli	Lactobacillales	Streptococcaceae	Streptococcus	Streptococcus parasanguinis	0	9e-05	0	0	0	0	0	0.00032	0	0	0	0	0.00043	0	0	0	0	0	0	5e-05	0.00089	0	0	0	0	0	0	0.00059	0	0	0	0	0	0	0	0	0	0	0	0.00014	0.00025	0
Streptococcus pasteurianus	Bacteria	Firmicutes	Bacilli	Lactobacillales	Streptococcaceae	Streptococcus	Streptococcus pasteurianus	0	0	0	0	0	0	0	0	0	0	0	0	0	0	0	0	0	0	0	0	0	0	0	0	0	0	0	0	0	0	0	0	0	0	0	0	0	0	0	0	0	0
Faecalicoccus pleomorphus	Bacteria	Firmicutes	Erysipelotrichia	Erysipelotrichales	Erysipelotrichaceae	Faecalicoccus	Faecalicoccus pleomorphus	0	0	0	0	0	0	0	0	0	0	0	0	0	0	0.00219	0	0	0	0	0	0	0	0	0	0	0	0	0	0	0	0	0	0	0	0	0	0	0	0	0	0	0
Streptococcus rubneri	Bacteria	Firmicutes	Bacilli	Lactobacillales	Streptococcaceae	Streptococcus	Streptococcus rubneri	0	0	0	0	0	0	0	0	0	0	0	0	0	0	0	0	0	0	0	0	0	0	0	0	0	0	0	0	0	0	0	0	0	0	0	0	0	0	0	0	8e-05	0
Streptococcus salivarius	Bacteria	Firmicutes	Bacilli	Lactobacillales	Streptococcaceae	Streptococcus	Streptococcus salivarius	0	8e-05	0	0	0	0	0	0.00333	0	0	0.00055	0	0.0003	0	0	0	0	0	0	0	0.00076	0	0	0	0	0	0	0.00054	0.00018	0	0	0	0	0	0	0	0	0	0	0.00022	0.00073	0
Streptococcus sobrinus	Bacteria	Firmicutes	Bacilli	Lactobacillales	Streptococcaceae	Streptococcus	Streptococcus sobrinus	0	0	0	0	0	0	0	0	0	0	0	0	0	0	0	0	0	0	0	0	0	0	0	0	0	0	0	0.00102	0	0	0	0	0	0	0	0	0	0	0	0	0	0
Streptococcus koreensis	Bacteria	Firmicutes	Bacilli	Lactobacillales	Streptococcaceae	Streptococcus	Streptococcus koreensis	0	0	0	0	0	0	0	0	0	0	0	0	0	0	0	0	0	0	0	0	0	0	0	0	0	0	0	0	0.00019	0	0	0	0	0	0	0	0	0	0	0	0	0
Streptococcus suis	Bacteria	Firmicutes	Bacilli	Lactobacillales	Streptococcaceae	Streptococcus	Streptococcus suis	0	0	0	0	0.00086	0	0	0	0.00018	0	0	0	0.00022	0.00037	0	0	0	0.00073	0	0	0	0	0	0.00023	0	0	0	0	0	0	0	0	0	0	0	0	0	0	0	0	0	0
Streptococcus thermophilus	Bacteria	Firmicutes	Bacilli	Lactobacillales	Streptococcaceae	Streptococcus	Streptococcus thermophilus	0.00015	0.0026	0.00147	0	0	0.00072	0	0.00146	0	0	0.0024	0	0	9e-05	0	0.00467	0	0.0001	0	0	0.00012	0.00291	0.00032	0	0	0.00167	0	0	0	0.00522	0	0.00014	0	0.0002	0.00016	0	0.00275	9e-05	0.00067	0.00018	0.00056	0
Streptococcus vestibularis	Bacteria	Firmicutes	Bacilli	Lactobacillales	Streptococcaceae	Streptococcus	Streptococcus vestibularis	0	0	0	0	0	0	0	0	0	0	0	0	0	0	0	0	0	0	0	0	0.00042	0	0	0	0	0	0	0	0	0	0	0	0	0	0	0	0	0	0	0	0.00028	0
Streptococcus viridans	Bacteria	Firmicutes	Bacilli	Lactobacillales	Streptococcaceae	Streptococcus	Streptococcus viridans	0	0	0	0	0	0	0	0	0	0	0	0	0	0	0	0	0	0	0	0	0.00017	0	0	0	0	0	0	0	0	0	0	0	0	0	0	0	0	0	0	0	0	0
Subdoligranulum_u_s	Bacteria	Firmicutes	Clostridia	Clostridiales	Ruminococcaceae	Subdoligranulum	Subdoligranulum_u_s	0.00258	0.00169	0.00082	0.00436	0.00515	0.00687	0.00436	0.01013	0.01582	0.0009	0.00017	0.00022	0.00192	0.00356	0.01359	0.00163	0.0015	0.00926	0.00645	0.01025	0.00106	0.00128	0.00626	0.00487	0.00034	0.00495	0.00538	0	0.00856	0.00459	0	0.00148	0.00466	0.00518	0.00046	0.00142	0.0021	0.00272	0.04843	0.00022	0.00254	0.00029
Subdoligranulum variabile	Bacteria	Firmicutes	Clostridia	Clostridiales	Ruminococcaceae	Subdoligranulum	Subdoligranulum variabile	0	4e-05	0	0.00023	0	0	0	6e-05	0	6e-05	0	0	0	0	0	0	0	0	0	0	0	0	0	0	0	0	0	0	0	0	0	0	0	0	0	0	0	0	0	0	0	0
Sutterella_u_s	Bacteria	Proteobacteria	Betaproteobacteria	Burkholderiales	Sutterellaceae	Sutterella	Sutterella_u_s	0	0	0	0.00179	0	0	0.01367	0	0.02161	0	0	0.00479	0	0	0.00161	0	0	0	0.00055	0	0	0	0	0	0	0	0.00095	0	0.00406	0	0	0	0	0	0	0.01827	0.01031	0.00637	0	0	0	0
Sutterella wadsworthensis	Bacteria	Proteobacteria	Betaproteobacteria	Burkholderiales	Sutterellaceae	Sutterella	Sutterella wadsworthensis	0	0	0	0	0	0	0.00695	0	0.00158	0	0.00845	0.00468	0	0	0.00067	0	0	0.00143	0.00281	0	0.00656	0.00557	0	0	0	0	0	0	0	0	0.01549	0	0	0	0	0.01765	0	0.00624	0	0	0	0
Synergistes_u_s	Bacteria	Synergistetes	Synergistia	Synergistales	Synergistaceae	Synergistes	Synergistes_u_s	0	0	0	0	0.00035	0	0	0.00063	0	0.00016	0	0	0	0	0	0.0009	0	0	0	0	0	0	0	0.00934	0	0	0	0	0	0	0	0	0	0	0	0	0	0	0	0	0	0
TM7 phylum sp. oral taxon 352	Bacteria	Candidatus Saccharibacteria	Candidatus Saccharibacteria_u_c	Candidatus Saccharibacteria_u_o	Candidatus Saccharibacteria_u_f	Candidatus Saccharibacteria_u_g	TM7 phylum sp. oral taxon 352	0	0	0	0	0	0.00015	0	0	0	0	0	0	0	0	0.00022	0	0	0	0	6e-05	0	0	0.0001	0	0	0	0	0	0	0	0	0	0	0	0	0	0	0	0.00012	0	0	0
Tannerella_u_s	Bacteria	Bacteroidetes	Bacteroidia	Bacteroidales	Tannerellaceae	Tannerella	Tannerella_u_s	0	0	0.00182	0	0.00014	0	0	0	0	0	0	0	0	0	0.00166	0	0	0.00425	0.00066	0	0.00515	0.00034	0	0	0	0	0.00397	0	0	0.01999	0	0.00097	0.00094	0.00245	0	0	0	0	0	0	0.00046	0
Tidjanibacter massiliensis	Bacteria	Bacteroidetes	Bacteroidia	Bacteroidales	Rikenellaceae	Tidjanibacter	Tidjanibacter massiliensis	0	0	0.01729	0	0.00544	0	0	0	0	0	0	0	0.00069	0	0.00079	0	0	0.01174	0	0	0	0	0	0.01957	0	0	0.00984	0	0	0	0	0.00591	0	0	0	0	0	0	0	0	0	0.00032
Traorella massiliensis	Bacteria	Firmicutes	Erysipelotrichia	Erysipelotrichales	Erysipelotrichaceae	Traorella	Traorella massiliensis	0	0	0	0	0.00011	0	0	0	0	7e-05	0	0	0	0	0.01617	0	0	0	0	0	0	0	0	0	0	0	0	0	0	0	0	0	0	0	0	0	0	0	0	0	0	0
Turicibacter sanguinis	Bacteria	Firmicutes	Erysipelotrichia	Erysipelotrichales	Turicibacteraceae	Turicibacter	Turicibacter sanguinis	0	0	0	0	0	0	0	0	0	0	0	0	0	0	0	0	0	0	0	0	0	0.0002	0	0	0	0	0	0	0	0	0	0	0	0	0	0	0	0	0	0	0	0
Tyzzerella nexilis	Bacteria	Firmicutes	Clostridia	Clostridiales	Lachnospiraceae	Tyzzerella	Tyzzerella nexilis	0	0.00035	0	0	0	0	0	0.00079	0	9e-05	0	0.00014	0	0.00019	0	0.00165	0.01014	0	0	0.00089	0	0	0	0	0	0.0003	0	0.00097	0.00561	0	0	0	0.00283	0	0.00217	0	0.00188	0	0	0.00142	0	0
Veillonella_u_s	Bacteria	Firmicutes	Negativicutes	Veillonellales	Veillonellaceae	Veillonella	Veillonella_u_s	6e-05	0.00436	0.00018	0	0	0	0	0	0	9e-05	0.00057	0.00056	0.00056	0	0	0	0	0	0	0	0.00399	0.00069	9e-05	0	0.00014	0.00038	0.00048	0.00279	0.00203	0	0	0	0.00012	0	0	0	0.00168	0	0	0.00011	0	0
Veillonella atypica	Bacteria	Firmicutes	Negativicutes	Veillonellales	Veillonellaceae	Veillonella	Veillonella atypica	0	0	0	0	0	0	0	0	0	0	0	0	0	0	0	0	0	0	0	0	0.00062	0.0006	0	0	0	0	0	0.00156	0	0	0	0	0	0	0	0	0.00146	0	0	0	0	0
Veillonella dispar	Bacteria	Firmicutes	Negativicutes	Veillonellales	Veillonellaceae	Veillonella	Veillonella dispar	0	0.00417	0	0	0	0	0	0	0	0	0	0	0.00054	0	0	0	0	0	0	0	0.00118	0.00022	0	0	0	0	0	0.00251	0.00113	0	0	0	0	0	0	0	0	0	0	0.00049	0	0
Veillonella infantium	Bacteria	Firmicutes	Negativicutes	Veillonellales	Veillonellaceae	Veillonella	Veillonella infantium	0	0	0	0	0	0	0	0	0	0	0	0	0.00034	0	0	0	0	0	0	0	0.00142	0.00034	0	0	0	0	0	0.00114	0.00095	0	0	0	0	0	0	0	0	0	0	0	0	0
Veillonella parvula	Bacteria	Firmicutes	Negativicutes	Veillonellales	Veillonellaceae	Veillonella	Veillonella parvula	0	0.0041	0	0	0	0	0	0	0	0	0	0	0.00052	0	0	0	0	0	0	0	0.00148	0.00036	0	0	0	0.00024	0	0.0027	0.00146	0	0	0	0	0	0	0	0	0	0	0	0	0
Victivallis lenta	Bacteria	Lentisphaerae	Lentisphaeria	Victivallales	Victivallaceae	Victivallis	Victivallis lenta	0	0	0	0	0	0.00033	0	0.00867	0.00016	0	0	0	0	0	0.00123	0	0	0.00176	0.00119	0	0	0	0	0.00026	0	0	0	0	0	0	0	0.00336	0	0.00146	0	0	0	0	0	0	0	0
Victivallales_u_s	Bacteria	Lentisphaerae	Lentisphaeria	Victivallales	Victivallales_u_f	Victivallales_u_g	Victivallales_u_s	0	0	0	0	0	0.00032	0	0.00893	0	0	0	0	0	0	0.00084	0	0	0.00174	0.00136	0	0	0	0	0	0	0	0	0	0	0	0	0.0035	0	0.00158	0	0	0	0	0	0	0	0
Victivallis vadensis	Bacteria	Lentisphaerae	Lentisphaeria	Victivallales	Victivallaceae	Victivallis	Victivallis vadensis	0	0	0	0	0	0	0	6e-05	0.00712	0	0.00054	0	0.00018	0	0.00034	0	0	0.00136	0	0	0	0	0	0.01147	0	0	0	0	0	0	0	0	0	0	0	0	0	0	0	0	0	0
Bacteria_u_s	Bacteria	Bacteria_u_p	Bacteria_u_c	Bacteria_u_o	Bacteria_u_f	Bacteria_u_g	Bacteria_u_s	0	0	0.00294	0	0.00125	0.0058	0.0005	0	0.00179	0	0	0.00422	0.00143	0	0.00356	0	0	0	0.00145	0	0.00434	0.00377	0	0	0	0	0.00309	0	0	0	0	0.00588	0	0.00209	0	0.00096	0.00059	0.00073	0	0	0	0.00154
[truncated: 7 more columns]
